# Supplementary material for: Genome-wide identification and functional characterization of natural antisense transcripts in Salvia miltiorrhiza
Source: Sci Rep. 2021 Feb 26;11:4769. doi: 10.1038/s41598-021-83520-6 (PMC7910453; doi:10.1038/s41598-021-83520-6)
Supplement: Supplementary file 1 — Supplementary Tables. [file 41598_2021_83520_MOESM1_ESM.xlsx]

## Sheet: Table S2
Table S2 Detailed information of SAT paris identified in this study. p00: the three plants samples were pooled by tissue type, p01: plant 01, p02: plant 02, p03: plant 03. f: flower, l: leaf, r: root.
	Sense/Antisense Pair (SAT)				Genomics Location and General Characteristics																					Expression Analyses Acorss the 12 Samples
					Natural Antisense Transcript (NAT)										Sense Transcript (ST)											Natural Antisense Transcript (NAT)												Sense Transcript (ST)
																										Expression levels (FPKM)												Expression levels (FPKM)
Pair No.	Type of NATs	Type of SAT	Classification(NAT/ST)	Length of overlapping region (bp)	ID	Transcript ID	XLOC ID	No. of Exons	Scaffold ID	Strand	Start	End	Start of overlapping region	End of overlapping region	ID	Transcript ID	XLOC ID	No. of Exons	Gene ID	Scaffold ID	Strand	Start	End	Start of overlapping region	End of overlapping region	p00_f	p00_l	p00_r	p01_f	p02_f	p03_f	p01_l	p02_l	p03_l	p01_r	p02_r	p03_r	p00_f	p00_l	p00_r	p01_f	p02_f	p03_f	p01_l	p02_l	p03_l	p01_r	p02_r	p03_r
1	cis	S>N (ST contains NAT)	1 vs 1	183	NAT0001	TCONS_00035650	XLOC_021725	4	sd386	+	101656	104780	388	206	ST0001	TCONS_00035673	XLOC_021736	12	SMil_00003815	sd386	-	100764	105178	1441	1623	7.23	12.71	4.54	0.891457	0.939116	0.689889	5.94823	3.81316	1.21488	0	0.512882	0.26662	0.79	1.32	20.91	4.96089	4.23367	2.10879	3.72201	11.2786	7.21671	12.0024	23.4357	28.0631
2	cis	S>N (ST contains NAT)	1 vs 1	330	NAT0002	TCONS_00055873	XLOC_034100	1	sd753	+	62249	62578	330	1	ST0002	TCONS_00055879	XLOC_034104	1	SMil_00009001	sd753	-	60058	62578	1	330	0	1.69	3.9	0.0744	0.065375	0.508375	1.1045	0.979	1.09625	1.98638	0.64325	2.55163	0.05	5.95	0.32	2.7515	4.72	3.02525	8.936	9.14213	8.86663	6.81163	5.3145	5.07
3	cis	Divergent (NAT3' to 3'ST)	1 vs 1	75	NAT0003	TCONS_00014574	XLOC_009183	2	sd174	-	16120	17111	131	57	ST0003	TCONS_00014566	XLOC_009177	11	SMil_00003629	sd174	+	16500	20160	156	230	3.07	6.56	9.25	0	0	2.45673	0	3.59959	2.43862	0	4.67965	4.02207	0.12	0.36	0.27	1.27038	0.31879	0.874375	2.33555	0.721363	1.37416	0.985807	1.08645	2.34335
4	cis	Convergent (NAT3' to 3'ST)	1 vs 1	101	NAT0004	TCONS_00054002	XLOC_032946	2	sd7064	-	4265	5263	420	320	ST0004	TCONS_00054001	XLOC_032945	2	SMil_00026140	sd7064	+	2909	4379	1017	1127	0	7.23	2.67	0.770043	2.50831	1.2746	4.74743	8.70469	25.0355	3.20345	4.49746	2.26708	0	10.73	14.07	1.33153	2.38459	0.691673	10.0646	9.08627	14.9448	10.1747	12.734	13.2663
5	cis	S>N (ST contains NAT)	1 vs 1	475	NAT0005	TCONS_00024440	XLOC_015084	1	sd259	-	108102	108582	475	1	ST0005	TCONS_00024426	XLOC_015077	2	SMil_00004626	sd259	+	107664	108902	255	729	7.44	3.06	8.78	206.837	229.349	190.243	65.7066	46.2862	60.4392	711.453	165.344	435.273	2.46	5.05	7.2	75.1207	66.9203	67.9569	30.3091	22.0927	29.1255	170.938	94.0125	147.652
6	cis	S>N (ST contains NAT)	1 vs 1	99	NAT0006	TCONS_00019388	XLOC_012090	2	sd211	+	22987	23386	160	62	ST0006	TCONS_00019399	XLOC_012096	4	SMil_00001415	sd211	-	21900	24100	813	911	0	3.88	5.52	0.31178	0	1.1596	0	3.57068	2.07247	0	7.52954	2.6605	0.34	1.05	0.44	1.26583	0.929852	1.15026	2.30269	1.40972	2.80782	1.17084	3.4192	3.87499
7	cis	Divergent (NAT3' to 3'ST)	n vs 1	56	NAT0007	TCONS_00008861	XLOC_005597	3	sd139	+	55679	58053	386	331	ST0007	TCONS_00008864	XLOC_005598	6	SMil_00003177	sd139	-	57200	58877	202	257	2.5	3.8	3.1	7.25186	0	7.84558	10.969	10.5262	8.38873	9.35991	11.4324	7.80848	0.09	4.48	5.63	0.237518	0.191879	0.479994	0	12.3092	13.673	8.01686	13.1126	22.5551
8	cis	Divergent (NAT3' to 3'ST)	1 vs 1	301	NAT0008	TCONS_00002129	XLOC_001361	2	sd1077	+	33144	34116	6	305	ST0008	TCONS_00002143	XLOC_001367	10	SMil_00003819	sd1077	-	33792	38001	1455	1168	3.37	5.4	14.93	6.58575	5.12212	0	13.3089	8.79087	0	35.1204	11.8569	0	4.5	3.79	5.27	7.10366	11.4462	9.17915	10.7782	13.3346	9.33436	14.7196	10.4484	13.8349
9	cis	Divergent (NAT3' to 3'ST)	1 vs 1	588	NAT0009	TCONS_00008084	XLOC_005123	3	sd1349	+	20216	22252	135	722	ST0009	TCONS_00008087	XLOC_005125	9	SMil_00012703	sd1349	-	21087	25409	1380	793	16.49	27.61	31.21	3.53242	4.28833	1.96091	4.6944	6.27605	4.80524	5.03489	5.43971	6.53627	3.9	19.34	1.78	0	4.02369	3.93064	10.2198	7.22473	10.0695	6.58509	5.05525	3.57974
10	cis	S>N (ST contains NAT)	1 vs 1	226	NAT0010	TCONS_00015683	XLOC_009915	1	sd1814	-	36041	36266	226	1	ST0010	TCONS_00015673	XLOC_009909	8	SMil_00014804	sd1814	+	29464	36269	1877	2102	3.63	5.91	6.78	0.868137	2.03167	39.2269	0.314213	5.0051	95.4676	2.67663	0	37.2881	0.24	9.57	7.13	0.801879	0.0506628	47.1585	0.620826	5.09669	98.155	0.613088	3.45162	36.0376
11	cis	Convergent (NAT3' to 3'ST)	1 vs 1	71	NAT0011	TCONS_00019443	XLOC_012116	1	sd2112	+	3441	#REF!	71	1	ST0011	TCONS_00019455	XLOC_012121	1	SMil_00015995	sd2112	-	2510	3511	1	71	2.7	9.97	6	0	0.112207	0.50463	0	0.345211	1.63002	2.3168	0.912207	0.721551	0.25	2.51	0.65	0.177414	0.404682	0.981335	0.327878	0.754465	1.36133	2.02147	1.52375	0.730521
12	cis	S>N (ST contains NAT)	1 vs 1	71	NAT0012	TCONS_00010159	XLOC_006395	1	sd1462	+	62442	#REF!	175	105	ST0012	TCONS_00010167	XLOC_006399	3	SMil_00009581	sd1462	-	61783	62802	187	257	0	6	11.26	0	0.0170622	0.0170487	0.0701607	0.0405984	0.0691017	0.577883	2.09799	0.045204	1.59	5.32	2.4	2.54916	1.9669	1.93341	1.75758	3.71209	2.73944	0	2.85489	2.6815
13	cis	S>N (ST contains NAT)	1 vs 1	96	NAT0013	TCONS_00019220	XLOC_011982	1	sd2094	-	24851	25151	301	206	ST0013	TCONS_00019216	XLOC_011978	9	SMil_00015907	sd2094	+	22400	27960	1942	2037	4.6	7.44	0.58	54.5801	36.4622	28.2955	88.5596	92.5532	16.1279	0	34.2352	7.2615	5.99	14.13	0.83	7.86396	7.32992	6.45543	15.4216	19.1568	7.08942	3.89631	5.90129	1.19315
14	cis	Convergent (NAT3' to 3'ST)	1 vs 1	48	NAT0014	TCONS_00041696	XLOC_025369	2	sd4716	-	25298	26114	439	392	ST0014	TCONS_00041690	XLOC_025365	7	SMil_00022878	sd4716	+	21188	25345	2303	2350	14.66	2.22	0	6.77457	10.2447	3.53161	0	1.25233	3.86297	1.49641	0	5.45882	16.3	35.43	9.81	31.9467	34.1295	29.7246	113.979	124.542	66.2828	18.2249	21.2798	29.6656
15	cis	S>N (ST contains NAT)	1 vs 1	199	NAT0015	TCONS_00028476	XLOC_017466	2	sd3014	+	36646	36910	196	1	ST0015	TCONS_00028479	XLOC_017469	6	SMil_00019034	sd3014	-	36120	38709	1242	1440	18.62	28.06	0	0	0	0	153.445	246.7	167.033	0	0	0	6.53	14.39	4.91	4.51546	4.03179	4.52474	25.5934	39.4337	19.6909	2.07185	6.12705	3.33635
16	cis	Convergent (NAT3' to 3'ST)	1 vs 1	99	NAT0016	TCONS_00002118	XLOC_001351	1	sd1076	+	30397	30667	99	1	ST0016	TCONS_00002122	XLOC_001354	3	SMil_00011050	sd1076	-	29200	30495	1	99	0.79	6.13	8.44	2.8015	1.13852	1.01924	12.9761	11.6931	11.0042	12.6595	12.8353	16.437	0.38	2.36	8.88	1.404	1.183	1.439	4.92343	2.80969	6.6736	7.8253	6.8885	4.5066
17	cis	Convergent (NAT3' to 3'ST)	1 vs 1	307	NAT0017	TCONS_00019027	XLOC_011860	1	sd2076	+	52802	53111	307	1	ST0017	TCONS_00019031	XLOC_011862	4	SMil_00011587	sd2076	-	45444	53108	1	307	23.53	54.61	31.68	1.60163	3.59705	3.68716	4.21402	5.86326	5.01787	6.0424	7.42411	6.22964	36.85	65.44	35.26	2.9167	4.28193	2.86531	9.29186	9.17918	5.93349	0.734061	3.47874	4.61508
18	cis	S>N (ST contains NAT)	1 vs 1	145	NAT0018	TCONS_00017558	XLOC_011029	2	sd196	-	110035	111006	319	175	ST0018	TCONS_00017554	XLOC_011025	4	SMil_00003975	sd196	+	109893	112107	177	321	2.49	2.15	6.69	1.80386	4.13516	2.8633	2.95029	2.36088	6.49799	3.07073	17.0119	5.81342	2.09	1.45	12.23	2.18206	2.37742	6.21226	1.08961	1.97617	4.93858	2.55836	17.8626	6.42099
19	cis	S>N (ST contains NAT)	1 vs 1	248	NAT0019	TCONS_00022271	XLOC_013812	3	sd2372	+	5504	6182	244	1	ST0019	TCONS_00022276	XLOC_013816	7	SMil_00016960	sd2372	-	5250	8675	1662	1908	27.14	12.56	24.8	89.55	394.672	165.588	169.538	95.0564	205.906	0	147.362	74.3944	15.91	26.14	20.1	1.33111	0.675551	3.19164	0.741521	1.57667	3.60914	0.477781	1.58634	2.25413
20	cis	S>N (ST contains NAT)	1 vs 1	79	NAT0020	TCONS_00031645	XLOC_019361	3	sd3379	-	19144	19979	196	118	ST0020	TCONS_00031641	XLOC_019357	6	SMil_00020021	sd3379	+	17120	20068	1185	1263	10.82	8.67	9.73	0.453805	0	0.140068	0	0.605455	1.03255	0	0	0.173528	14.6	29.1	27.41	11.1724	15.1708	11.0557	6.2315	111.12	4.6983	6.62655	9.02258	4.72359
21	cis	S>N (ST contains NAT)	1 vs 1	111	NAT0021	TCONS_00041862	XLOC_025481	5	sd4747	-	9490	11263	874	764	ST0021	TCONS_00041860	XLOC_025480	2	SMil_00022928	sd4747	+	8837	12993	1233	1343	5.09	18.27	6.42	1.38482	0.159484	1.32023	12.4681	15.4416	13.3459	0.527345	0.691653	0	0.78	8.16	0.97	3.66686	1.2187	2.91711	16.3856	19.0009	16.4358	1.09074	2.44943	0.33276
22	cis	Divergent (NAT3' to 3'ST)	1 vs 1	149	NAT0022	TCONS_00041627	XLOC_025342	2	sd4709	+	31662	31965	63	204	ST0022	TCONS_00041631	XLOC_025343	7	SMil_00022862	sd4709	-	31724	34469	1730	1582	0	11.01	0	0	0	0	12.1429	9.70351	12.5272	0	0	0	5.66	8.54	11.28	33.3325	83.3238	31.3076	45.8991	41.2708	38.9147	104.444	64.1252	62.4759
23	cis	Divergent (NAT3' to 3'ST)	n vs 1	98	NAT0023	TCONS_00050138	XLOC_030556	2	sd6227	+	5444	9372	291	194	ST0023	TCONS_00050144	XLOC_030558	14	SMil_00020462	sd6227	-	5610	13977	2152	2249	5.53	5.69	8.43	6.88329	26.174	5.03255	19.6378	36.1682	31.2131	24.4214	9.67061	23.359	9.78	1.65	18.27	0.908178	2.11805	1.29391	1.59583	4.12211	2.12003	0.642951	1.77576	0.968009
24	cis	Convergent (NAT3' to 3'ST)	1 vs 1	87	NAT0024	TCONS_00044125	XLOC_026856	1	sd511	-	92769	93001	233	147	ST0024	TCONS_00044112	XLOC_026851	4	SMil_00007098	sd511	+	88400	92855	2932	3018	1.25	2.64	4.74	2.76705	1.83702	3.64707	4.40811	3.50327	6.83988	6.0849	7.00157	9.56749	15.27	17.35	25.05	4.63125	2.85157	7.6617	15.4546	11.4381	18.6318	15.5086	18.0571	20.7541
25	cis	S>N (ST contains NAT)	1 vs 1	177	NAT0025	TCONS_00052617	XLOC_032054	2	sd6753	-	19636	20201	447	271	ST0025	TCONS_00052613	XLOC_032050	7	SMil_00023341	sd6753	+	19090	23023	513	689	31.91	35.8	39.55	28.5425	26.3914	21.3458	36.7088	36.4284	31.9123	48.4127	35.0383	35.257	13.61	14.46	15.12	20.959	33.5831	20.7947	38.6543	38.9873	34.7669	55.1919	40.7183	41.9508
26	cis	Divergent (NAT3' to 3'ST)	1 vs 1	83	NAT0026	TCONS_00000127	XLOC_000069	2	sd10	+	249417	250852	276	194	ST0026	TCONS_00000147	XLOC_000083	2	SMil_00000186	sd10	-	250000	251395	544	626	7.03	4.92	4.5	192.691	190.357	32.9228	41.725	0	5.25738	25.4657	24.6832	0	1.8	3.65	2.46	4.64298	3.67431	5.0275	6.38626	4.98627	5.75685	14.7725	0.660583	12.5451
27	cis	Divergent (NAT3' to 3'ST)	1 vs 1	77	NAT0027	TCONS_00000608	XLOC_000363	2	sd1014	-	59134	59744	354	278	ST0027	TCONS_00000599	XLOC_000358	2	SMil_00010652	sd1014	+	59391	60781	1	76	10.49	7.67	0.72	0	0	1.83034	0	1.13496	0.419623	0	0	3.12431	0	0	0	0	0	0.103625	0	0.099375	0	0	0	0.4605
28	cis	S>N (ST contains NAT)	1 vs 1	370	NAT0028	TCONS_00000678	XLOC_000411	1	sd10172	+	7483	8003	370	1	ST0028	TCONS_00000676	XLOC_000410	2	NA	sd10172	-	6706	10344	1	370	0.38	4.01	1.2	1.04513	0	0	0.481125	0.10375	0	0.53075	0	0	2.39	2.33	5.62	0.175667	1.70322	0	0	0	0	0.359111	0.766333	0
29	cis	Convergent (NAT3' to 3'ST)	1 vs 1	122	NAT0029	TCONS_00000782	XLOC_000476	1	sd1020	-	126003	126919	917	796	ST0029	TCONS_00000778	XLOC_000472	3	NA	sd1020	+	125933	126858	71	192	0.23	10.45	0.35	1.14132	4.61709	7.93296	8.96702	63.6353	15.3907	3.50278	150.788	9.12512	160.16	953.57	1044.38	179.727	33.0079	193.023	626.07	681.776	363.12	2144.21	215.941	336.054
30	cis	Convergent (NAT3' to 3'ST)	1 vs 1	217	NAT0030	TCONS_00001344	XLOC_000852	2	sd1044	+	6511	6899	288	72	ST0030	TCONS_00001352	XLOC_000857	5	SMil_00010874	sd1044	-	2480	6877	1	217	17.11	2.62	25.75	51.5118	9.07449	89.9863	51.5714	42.6289	122.061	442.628	295.407	78.9713	1.48	3.09	16.33	3.67132	1.60839	5.63948	7.65081	4.55746	8.26428	33.4164	3.10216	6.903
31	cis	Convergent (NAT3' to 3'ST)	1 vs 1	313	NAT0031	TCONS_00001573	XLOC_000996	2	sd1052	-	42069	42777	613	301	ST0031	TCONS_00001569	XLOC_000993	6	SMil_00010923	sd1052	+	38547	42381	1030	1342	2.21	5.89	0.24	0	0	12.3441	68.0171	43.5856	0	0	0	43.549	20.53	19.86	2.9	1.43231	0	1.17184	0	0.296431	0.763738	4.03873	2.14757	0.751457
32	cis	N>S ( NAT contains ST )	n vs 1	172	NAT0032	TCONS_00001656	XLOC_001053	2	sd1056	+	2284	11457	25	196	ST0032	TCONS_00001661	XLOC_001054	3	SMil_00010953	sd1056	-	9893	11456	1	172	45.01	95.71	49.26	0	0	0	0	0	0	169.44	0	0	2.61	2.78	0.49	0.440398	1.82275	0	8.49412	2.97245	0	0	0	0
33	cis	Convergent (NAT3' to 3'ST)	n vs 1	175	NAT0033	TCONS_00001657	XLOC_001053	2	sd1056	+	10594	11457	196	22	ST0033	TCONS_00001661	XLOC_001054	3	SMil_00010953	sd1056	-	9893	11456	1	175	45.01	95.71	49.26	0	0	0	0	0	0	19175	0	0	2.61	2.78	0.49	0.440398	1.82275	0	8.49412	2.97245	0	0	0	0
34	cis	Convergent (NAT3' to 3'ST)	1 vs 1	147	NAT0034	TCONS_00001658	XLOC_001053	1	sd1056	+	11032	11456	400	254	ST0034	TCONS_00001659	XLOC_001054	2	SMil_00010953	sd1056	-	2183	11431	1	147	45.01	95.71	49.26	4.34888	5.95687	0	9.89398	8.16339	0	8.07319	0	0	2.61	2.78	0.49	0	8.92477	9.36736	0	0	0	0	3.24874	7.21142
35	cis	Divergent (NAT3' to 3'ST)	1 vs 1	342	NAT0035	TCONS_00001724	XLOC_001100	3	sd106	+	88678	89532	41	382	ST0035	TCONS_00001735	XLOC_001105	2	NA	sd106	-	88718	90114	492	151	8.39	76.92	5.25	5.20163	5.44181	5.1438	7.13131	1.49323	0.565829	4.77457	4.27573	2.68921	3.04	0	3.68	0.311467	0	0.258441	0.54117	0.307224	0.522294	0	0.32006	1.34876
36	cis	Convergent (NAT3' to 3'ST)	1 vs 1	321	NAT0036	TCONS_00001879	XLOC_001198	4	sd1067	+	40166	44477	512	192	ST0036	TCONS_00001881	XLOC_001199	3	SMil_00003105	sd1067	-	38705	43644	1	321	14.27	16.46	17.76	8.65765	12.9807	4.93685	0	1.39596	4.44159	2.53411	0	0.568563	5.29	13.79	13.51	54.3757	48.7731	47.8365	190.338	200.035	109.815	24.4804	29.722	40.9296
37	cis	Convergent (NAT3' to 3'ST)	1 vs 1	106	NAT0037	TCONS_00004899	XLOC_003090	2	sd11950	-	7192	8079	179	74	ST0037	TCONS_00004897	XLOC_003088	3	SMil_00029193	sd11950	+	5990	7481	851	956	5.3	3.39	2.88	9.37265	7.60784	2.39052	9.08543	15.6699	0	0	2.3052	7.12757	0.39	2.05	0.15	0.685167	0.367834	0	0.862271	1.49282	0.426094	0	0.363785	0.120522
38	cis	S>N (ST contains NAT)	1 vs 1	543	NAT0038	TCONS_00004944	XLOC_003119	2	sd1198	+	34443	35060	541	1	ST0038	TCONS_00004950	XLOC_003121	4	SMil_00011784	sd1198	-	29638	35080	1102	1626	12.27	7.22	32.07	1.60364	6.23901	19.2033	0	20.7411	25.1674	0	7.21017	5.9068	8.37	18.64	8.21	0	0	1.07608	0	0.263271	1.06575	0	0.507655	0.656546
39	cis	Divergent (NAT3' to 3'ST)	1 vs 1	49	NAT0039	TCONS_00006236	XLOC_003918	2	sd1253	+	19352	20938	649	601	ST0039	TCONS_00006238	XLOC_003920	3	SMil_00012132	sd1253	-	20900	21563	447	495	13.96	12.13	11.72	79.207	14.7517	37.6666	24.1395	8.42518	76.4638	7.78118	1.41003	22.59	13	0.22	2.2	21.7044	20.5993	15.5919	0	0	0.306167	1.43702	0	0.343817
40	cis	S>N (ST contains NAT)	1 vs 1	172	NAT0040	TCONS_00006787	XLOC_004274	3	sd128	+	59893	60583	349	178	ST0040	TCONS_00006799	XLOC_004282	2	SMil_00003033	sd128	-	59684	61562	651	822	5.8	4.79	7.07	1.03998	0.28216	0.0975086	2.64471	1.41695	0.198072	1.79488	1.24742	0	3.91	4.15	3.8	0.357229	0.0775117	0.642692	0.686876	0.375651	0.677357	0.64157	0.283529	0.4757
41	cis	Convergent (NAT3' to 3'ST)	1 vs 1	221	NAT0041	TCONS_00007614	XLOC_004823	2	sd1322	+	48650	49280	221	1	ST0041	TCONS_00007617	XLOC_004825	3	SMil_00012554	sd1322	-	44169	48870	1	221	1.59	0	0	0.999754	4.90836	2.03865	0	1.34908	0.967386	9.23863	13.0479	0	10.59	2.38	6.29	26.1116	20.1529	21.6721	1.97569	5.12339	2.71598	0.508232	2.92767	2.91753
42	cis	Convergent (NAT3' to 3'ST)	1 vs 1	101	NAT0042	TCONS_00008021	XLOC_005080	3	sd1345	-	20261	21111	433	333	ST0042	TCONS_00008016	XLOC_005076	2	SMil_00012682	sd1345	+	17991	20834	2517	2617	3.32	0	0	1.5685	2.76487	0	0.482	0.15575	0.330625	0	0.171125	0	9.2	4	5.22	0.491717	0.75939	0.899944	0.650923	0.824146	0.672377	1.94209	0.224714	0.526013
43	cis	Divergent (NAT3' to 3'ST)	n vs 1	56	NAT0043	TCONS_00008862	XLOC_005597	4	sd139	+	55688	58053	443	388	ST0043	TCONS_00008864	XLOC_005598	6	SMil_00003177	sd139	-	57200	58877	202	257	2.5	3.8	3.1	135.46	126.207	112.12	257.831	269.67	153.602	3.26446	0	0	0.09	4.48	5.63	0.237518	0.191879	0.479994	0	12.3092	13.673	8.01686	13.1126	22.5551
44	cis	Divergent (NAT3' to 3'ST)	n vs 1	56	NAT0044	TCONS_00008863	XLOC_005597	4	sd139	+	55688	58053	395	340	ST0044	TCONS_00008864	XLOC_005598	6	SMil_00003177	sd139	-	57200	58877	202	257	2.5	3.8	3.1	1.03025	2.71338	2.27425	5.76962	5.50087	4.29988	0	0	0.569125	0.09	4.48	5.63	0.237518	0.191879	0.479994	0	12.3092	13.673	8.01686	13.1126	22.5551
45	cis	S>N (ST contains NAT)	n vs 1	94	NAT0045	TCONS_00009004	XLOC_005695	1	sd1397	-	7587	7866	94	1	ST0045	TCONS_00009001	XLOC_005692	6	SMil_00005322	sd1397	+	5420	8673	673	766	6.79	10.14	0	44.0304	24.6862	6.36181	35.0139	8.12327	46.4659	31.064	17.2837	26.025	0.25	0.61	0.37	0.527851	0.348426	1.17031	0.755283	0.401404	0.200087	0.451468	0.452371	0.359999
46	cis	S>N (ST contains NAT)	n vs 1	90	NAT0046	TCONS_00009005	XLOC_005696	1	sd1397	-	7985	8217	92	3	ST0046	TCONS_00009001	XLOC_005692	6	SMil_00005322	sd1397	+	5420	8673	939	1028	18.26	1.64	28.93	0	0	0	0	0	0	0	15.5993	0	0.25	0.61	0.37	0.527851	0.348426	1.17031	0.755283	0.401404	0.200087	0.451468	0.452371	0.359999
47	cis	Divergent (NAT3' to 3'ST)	1 vs 1	159	NAT0047	TCONS_00009515	XLOC_006007	2	sd1423	+	71795	73517	307	465	ST0047	TCONS_00009531	XLOC_006015	5	SMil_00001571	sd1423	-	73085	76091	2316	2158	4.91	4.86	1.81	12.0171	16.5362	22.0719	17.3913	9.8142	12.5086	7.71859	7.42624	18.1317	1.14	1.69	2.2	0.19916	0.50046	0.50977	0.691976	0.0109382	1.09066	0	0.519839	2.2511
48	cis	Divergent (NAT3' to 3'ST)	1 vs 1	169	NAT0048	TCONS_00010432	XLOC_006558	4	sd1481	+	14059	15573	185	353	ST0048	TCONS_00010442	XLOC_006564	14	SMil_00006009	sd1481	-	15338	21511	2582	2414	7.36	8.65	4.72	15.4616	8.84282	6.32982	43.3435	41.4295	42.5377	0	1.49183	3.15313	30.32	31.98	43.63	71.549	72.7277	83.0797	53.7378	48.5495	72.6459	97.0933	93.5082	75.7373
49	cis	S>N (ST contains NAT)	1 vs 1	82	NAT0049	TCONS_00011445	XLOC_007211	2	sd1542	+	51744	51990	82	1	ST0049	TCONS_00011453	XLOC_007216	3	NA	sd1542	-	51312	52439	469	550	16078	3211.24	3816	0	0.22	0	0	0.988125	0	0	0	0	0.21	0.99	1.19	0.554585	0.158171	0.929555	4.462	0.242817	0.180159	0.752988	0	1.19829
50	cis	Divergent (NAT3' to 3'ST)	1 vs 1	213	NAT0050	TCONS_00011566	XLOC_007303	1	sd155	+	14241	16352	234	446	ST0050	TCONS_00011573	XLOC_007309	2	SMil_00003371	sd155	-	14474	16896	847	635	17.35	17.81	51.03	18.6506	21.0007	30.315	16.8325	17.5076	28.6929	63.0523	63.7486	43.2963	191.72	182.11	396.53	109.659	176.348	105.612	30.9436	39.4136	32.6273	414.104	354.02	214.626
51	cis	Convergent (NAT3' to 3'ST)	1 vs 1	30	NAT0051	TCONS_00011639	XLOC_007352	1	sd1553	-	19117	19428	312	283	ST0051	TCONS_00011637	XLOC_007350	3	SMil_00013771	sd1553	+	18421	19146	352	381	4.11	0.32	0	0	0	0	0	0.247875	0	0.64475	0	0.596875	5.63	0.6	12.62	7.07604	0	0	15.8484	0	0	18.1165	0	0
52	cis	Convergent (NAT3' to 3'ST)	1 vs 1	228	NAT0052	TCONS_00013899	XLOC_008768	2	sd1693	-	39304	40476	666	439	ST0052	TCONS_00013898	XLOC_008767	2	SMil_00014341	sd1693	+	38918	39962	250	477	4.52	3.85	2.03	1.81085	2.86349	1.81659	19.4118	10.4351	5.08948	0.653057	0.545731	1.30198	60.12	55.28	27.75	45.7673	50.8326	14.6022	268.335	300.468	139.832	10.4446	8.43265	32.0337
53	cis	Convergent (NAT3' to 3'ST)	n vs 1	1311	NAT0053	TCONS_00014114	XLOC_008902	2	sd1708	+	44456	47279	1311	1	ST0053	TCONS_00014117	XLOC_008903	2	NA	sd1708	-	44152	46807	926	2236	4.23	2.96	7.19	10.8008	15.2904	8.43916	8.03816	9.52833	16.8512	8.21642	9.38168	4.77512	1.7	2.4	2.92	3.78098	20.014	6.03421	4.33272	5.94362	5.29867	3.16129	7.44225	1.4459
54	cis	Convergent (NAT3' to 3'ST)	n vs 1	108	NAT0054	TCONS_00014115	XLOC_008902	3	sd1708	+	44737	47279	653	546	ST0054	TCONS_00014117	XLOC_008903	2	NA	sd1708	-	44152	46807	924	1031	4.23	2.96	7.19	0	1.35115	0.484074	0.628352	0.362689	0.284216	0.793879	0.97298	0	1.7	2.4	2.92	3.78098	20.014	6.03421	4.33272	5.94362	5.29867	3.16129	7.44225	1.4459
55	cis	Convergent (NAT3' to 3'ST)	n vs 1	106	NAT0055	TCONS_00014116	XLOC_008902	3	sd1708	+	44737	47279	651	546	ST0055	TCONS_00014117	XLOC_008903	2	NA	sd1708	-	44152	46807	926	1031	4.23	2.96	7.19	0	0	0.953592	1.37867	0.525482	0	2.09628	2.18724	0.132468	1.7	2.4	2.92	3.78098	20.014	6.03421	4.33272	5.94362	5.29867	3.16129	7.44225	1.4459
56	cis	S>N (ST contains NAT)	1 vs 1	117	NAT0056	TCONS_00014430	XLOC_009088	1	sd173	-	117335	117553	210	94	ST0056	TCONS_00014424	XLOC_009084	5	SMil_00003623	sd173	+	116390	118032	680	796	33.19	0	0	0	0	31.0097	0	79.6213	115.951	0	55.5307	0	0.81	11.1	1.95	0.382311	1.08678	3.64032	13.8945	3.81493	62.049	10.0468	31.8072	1.97183
57	cis	S>N (ST contains NAT)	1 vs 1	208	NAT0057	TCONS_00014809	XLOC_009346	2	sd1757	-	26965	27639	208	1	ST0057	TCONS_00014803	XLOC_009342	2	SMil_00003511	sd1757	+	24445	27750	1718	1925	8.66	9.46	4.1	56.113	59.5888	53.9084	12.4784	6.73806	5.25673	0	5.12265	30.4521	11.39	22.11	9.12	20.1947	25.5545	15.2057	11.0743	16.0332	7.94224	3.89567	7.86111	3.70166
58	cis	Divergent (NAT3' to 3'ST)	1 vs 1	80	NAT0058	TCONS_00015012	XLOC_009476	2	sd1769	+	39389	40997	1151	1072	ST0058	TCONS_00015017	XLOC_009481	5	SMil_00014651	sd1769	-	40863	42376	958	1037	0.27	1.94	2.78	3.75748	2.7873	2.47453	6.21251	9.65569	3.60568	2.14773	5.40059	4.54772	0.31	0.9	1.09	2.28099	2.54555	1.56618	3.54012	5.49421	1.3672	2.00685	2.41369	2.9251
59	cis	Convergent (NAT3' to 3'ST)	1 vs 1	315	NAT0059	TCONS_00015611	XLOC_009869	2	sd181	+	225855	227098	335	21	ST0059	TCONS_00015630	XLOC_009881	6	SMil_00000386	sd181	-	221671	227092	1	315	245.64	347.82	175.75	1.75375	0.76125	1.47887	0	0.693625	0.734125	1.86013	2.13137	0	11.46	8.08	8.76	0.169311	0.442349	0	0.236017	0.550936	0.895702	0	2.9974	0.158963
60	cis	Convergent (NAT3' to 3'ST)	1 vs 1	163	NAT0060	TCONS_00015670	XLOC_009907	1	sd1814	+	12676	#REF!	163	1	ST0060	TCONS_00015679	XLOC_009913	3	SMil_00014801	sd1814	-	9158	12838	1	163	466.68	296.43	838.48	0.661375	2.637	0.54725	0.20275	0.656625	0.13975	0.501625	0.733	0.24425	7	5.15	10.83	8.16111	15.5158	9.82221	13.315	13.3645	10.4143	47.8776	18.1752	38.953
61	cis	S>N (ST contains NAT)	1 vs 1	213	NAT0061	TCONS_00016496	XLOC_010404	1	sd1879	-	23462	24803	842	630	ST0061	TCONS_00016493	XLOC_010402	12	SMil_00015105	sd1879	+	13063	32281	943	1155	0.34	1.68	0.47	1.60648	2.15567	1.88009	1.78705	4.16658	1.99659	0.387612	0.402665	0.212459	10.35	47.38	2.12	32.4321	29.7921	26.6092	74.4747	97.9548	60.3165	5.4624	4.23997	6.35473
62	cis	S>N (ST contains NAT)	1 vs 1	281	NAT0062	TCONS_00017338	XLOC_010900	1	sd194	+	71411	71691	281	1	ST0062	TCONS_00017359	XLOC_010910	12	SMil_00002551	sd194	-	62401	71764	74	354	8.25	4.73	9.28	0	0	7.35631	6.00603	0.741478	0	0	0	39.4414	6.45	16.5	5.01	6.60087	12.1626	7.86676	4.26409	15.2595	6.93108	7.92475	7.04105	9.02326
63	cis	S>N (ST contains NAT)	1 vs 1	71	NAT0063	TCONS_00017340	XLOC_010902	1	sd194	+	83787	#REF!	71	1	ST0063	TCONS_00017364	XLOC_010913	9	SMil_00002555	sd194	-	79700	84568	399	469	900.25	8383.17	666.42	1930.02	1391.99	1569.42	3007.02	3217.7	1658.79	6162.36	2635.64	5007.32	0.98	7.01	0.66	0.277831	1.37935	0.139228	0.504479	1.07575	0.464254	0.86587	0.297361	0.471746
64	cis	S>N (ST contains NAT)	1 vs 1	980	NAT0064	TCONS_00019049	XLOC_011875	2	sd2078	+	51953	53174	980	1	ST0064	TCONS_00019058	XLOC_011879	2	NA	sd2078	-	51748	53227	163	1142	0.77	0.84	1.07	0	0	0	0	0.146912	0	0	0	0	1.82	21.28	2.22	0.36242	0.145404	0	0	0.340359	0.0824035	0	0	0
65	cis	S>N (ST contains NAT)	n vs 1	301	NAT0065	TCONS_00019392	XLOC_012092	3	sd211	+	79420	82042	301	1	ST0065	TCONS_00019413	XLOC_012102	15	SMil_00001422	sd211	-	79290	88618	2644	2944	463.72	503.73	316.56	362.909	168.387	135.739	530.506	372.169	494.479	478.416	291.059	471.416	76.42	35.18	63.31	0.00935773	0.0191917	0.00568792	0.00914428	6.29429	0.0110468	0.00625071	0.00557323	0.00323708
66	cis	S>N (ST contains NAT)	n vs 1	203	NAT0066	TCONS_00019393	XLOC_012092	3	sd211	+	79520	82042	358	156	ST0066	TCONS_00019413	XLOC_012102	15	SMil_00001422	sd211	-	79290	88618	2644	2846	463.72	503.73	316.56	62.5254	79.1472	53.7276	132.768	49.5861	121.478	238.825	168.953	262.484	76.42	35.18	63.31	0.00935773	0.0191917	0.00568792	0.00914428	6.29429	0.0110468	0.00625071	0.00557323	0.00323708
67	cis	S>N (ST contains NAT)	n vs 1	221	NAT0067	TCONS_00020164	XLOC_012571	1	sd2185	+	27584	28017	218	1	ST0067	TCONS_00020155	XLOC_012565	4	NA	sd2185	-	18424	29817	870	1075	1.03	1.09	2.67	0	0	0.447519	0	0	0	0	0	0	17.02	28.29	20.73	8.59355	21.2981	2.59389	9.83689	5.35282	0.991401	21.2171	7.87815	6.02514
68	cis	S>N (ST contains NAT)	n vs 1	247	NAT0068	TCONS_00020165	XLOC_012572	1	sd2185	+	28153	28399	247	1	ST0068	TCONS_00020155	XLOC_012565	4	NA	sd2185	-	18424	29817	344	587	10.68	13.42	11.87	0	0	12.8015	0	0	12.5947	0	0	99.8222	17.02	28.29	20.73	8.59355	21.2981	2.59389	9.83689	5.35282	0.991401	21.2171	7.87815	6.02514
69	cis	S>N (ST contains NAT)	1 vs 1	210	NAT0069	TCONS_00020197	XLOC_012589	1	sd2187	+	66899	67108	210	1	ST0069	TCONS_00020182	XLOC_012584	5	NA	sd2187	-	64145	70665	547	760	25.78	16.23	0	46.473	0	20.6585	0	0	0	98.5277	0	0	15.76	17.35	13.82	0.16994	1.65291	0.530684	0.581032	0.45973	0.317453	1.69143	1.09101	1.00644
70	cis	S>N (ST contains NAT)	1 vs 1	84	NAT0070	TCONS_00021144	XLOC_013141	1	sd2270	-	61277	61978	290	207	ST0070	TCONS_00021138	XLOC_013136	10	SMil_00007010	sd2270	+	57600	63886	601	684	1.26	2.04	0.58	2.03347	1.51745	2.57381	4.2885	1.02132	1.5111	4.14022	1.92524	1.12117	0.22	0.47	1.19	0.183006	0.295597	0.36955	0.11238	0.236535	0.454606	0.519083	0	0.130984
71	cis	Convergent (NAT3' to 3'ST)	1 vs 1	360	NAT0071	TCONS_00021731	XLOC_013484	3	sd232	-	90330	94054	974	615	ST0071	TCONS_00021726	XLOC_013482	4	SMil_00004357	sd232	+	86546	90802	1523	1882	6.48	4.32	8.35	0	0.805	0	0	0	0.51275	0.309125	0.133375	0	6.5	8.27	16.25	0	0	0.156533	0	0.107291	0	0	0.0826346	0
72	cis	Convergent (NAT3' to 3'ST)	1 vs 1	444	NAT0072	TCONS_00024624	XLOC_015189	1	sd2608	+	36714	37347	603	160	ST0072	TCONS_00024625	XLOC_015190	4	SMil_00017778	sd2608	-	31196	37316	1	444	1.71	1.22	1.46	2.71521	0.00594038	0	0	0.829265	0	4.5101	1.97869	0.65492	2.33	16.2	3.52	13.9184	15.9578	2.97166	10.3825	8.70559	1.18194	10.6708	8.88491	3.48064
73	cis	Convergent (NAT3' to 3'ST)	1 vs 1	285	NAT0073	TCONS_00025014	XLOC_015391	2	sd2639	+	30999	31368	285	1	ST0073	TCONS_00025016	XLOC_015393	3	SMil_00017891	sd2639	-	29081	31086	3	277	40.64	26.82	69.75	0.137875	0	0	0	0	0	0	0	0	34.74	48.45	50.03	34.4132	55.5094	36.9102	37.8633	28.7635	32.7357	8.82093	21.8287	32.853
74	cis	Convergent (NAT3' to 3'ST)	n vs 1	220	NAT0074	TCONS_00025292	XLOC_015559	6	sd2671	+	46171	49862	268	49	ST0074	TCONS_00025297	XLOC_015562	8	SMil_00015888	sd2671	-	44867	49394	541	760	6.25	7.01	6.04	1.72659	0.785442	1.11455	2.89282	3.56016	1.37363	3.2074	0.722169	0.747552	0.15	0.61	0.28	0.424946	0.5173	0.348082	0.363796	0.422752	0.301059	0.886214	0.828387	0.760597
75	cis	Convergent (NAT3' to 3'ST)	n vs 1	98	NAT0075	TCONS_00025293	XLOC_015559	6	sd2671	+	47896	49862	336	239	ST0075	TCONS_00025297	XLOC_015562	8	SMil_00015888	sd2671	-	44900	49394	301	397	6.25	7.01	6.04	1.90602	3.48438	2.08712	1.68963	2.12358	3.99e-05	8.93133	4.23784	4.35502	0.15	0.61	0.28	0.424946	0.5173	0.348082	0.363796	0.422752	0.301059	0.886214	0.828387	0.760597
76	cis	Divergent (NAT3' to 3'ST)	1 vs 1	62	NAT0076	TCONS_00025296	XLOC_015561	2	sd2671	-	43045	44061	139	78	ST0076	TCONS_00025291	XLOC_015558	2	SMil_00015887	sd2671	+	43900	44825	1	62	18.07	83.73	4.66	12.2183	4.93907	10.5774	89.7926	97.8553	40.3605	1.89211	8.08549	3.0151	0	0	0	0.607904	0	0.307502	0	0.395546	0	0	0.310459	0.320942
77	cis	Divergent (NAT3' to 3'ST)	1 vs 1	360	NAT0077	TCONS_00025567	XLOC_015730	2	sd27	-	112590	113484	1	360	ST0077	TCONS_00025559	XLOC_015725	4	SMil_00000723	sd27	+	113125	115872	360	1	0	0.57	0.21	3.80669	0.263518	6.68564	1.2147	0	1.71785	0.000860535	0	5.63721	1.91	1.61	0.74	3.82088	2.72628	3.46059	2.22648	2.69506	3.46538	1.31559	4.45036	2.57047
78	cis	S>N (ST contains NAT)	1 vs 1	272	NAT0078	TCONS_00025861	XLOC_015901	1	sd2731	+	40369	40640	272	1	ST0078	TCONS_00025858	XLOC_015899	2	NA	sd2731	-	36639	42939	925	1196	0	2.47	5.1	15.8821	0	10.9341	20.6597	7.01081	19.7837	26.8433	43.2101	16.0736	2.02	28.17	15.09	10.6154	3.35933	12.9932	19.8764	22.0323	27.7093	31.6968	29.4838	14.8064
79	cis	Divergent (NAT3' to 3'ST)	1 vs 1	111	NAT0079	TCONS_00026204	XLOC_016124	1	sd2776	-	15729	15981	113	223	ST0079	TCONS_00026200	XLOC_016120	2	SMil_00018338	sd2776	+	15759	16798	1	111	1.67	66.38	1.03	0	12.1913	6.40084	132.721	0	0	0	0	7.56156	0	5.8	0	1.52792	0	0	5.95313	0	0.0654915	0.470754	0.506042	0
80	cis	Convergent (NAT3' to 3'ST)	1 vs 1	89	NAT0080	TCONS_00026565	XLOC_016318	1	sd281	+	76046	77678	89	1	ST0080	TCONS_00026573	XLOC_016323	1	SMil_00001555	sd281	-	75600	76134	1	89	0.18	1.57	12.94	2.97456	9.80202	17.8135	15.3879	2.36114	4.31965	114.21	9.61303	280.06	10.44	14.54	80.7	22.0455	74.4904	49.715	62.5958	11.8521	46.1105	1048.34	83.5166	963.4
81	cis	Divergent (NAT3' to 3'ST)	1 vs 1	171	NAT0081	TCONS_00026743	XLOC_016428	2	sd283	-	35279	41736	660	830	ST0081	TCONS_00026732	XLOC_016423	5	SMil_00004871	sd283	+	40906	46801	172	2	10.72	21.3	14.66	5.18415	3.27911	3.2516	10.6072	3.09299	3.30744	15.6204	2.49542	1.87544	3.47	6.6	4.79	1.62	0.456523	0.618297	5.79037	6.1092	1.11975	1.42804	0.834894	0.131202
82	cis	N>S ( NAT contains ST )	1 vs 1	634	NAT0082	TCONS_00027091	XLOC_016636	1	sd2869	-	19020	19702	49	682	ST0082	TCONS_00027089	XLOC_016634	1	NA	sd2869	+	19021	19654	634	1	1.77	0	0	3.10967	3.48782	6.53292	3.75947	0.486181	0.00039308	0.692578	2.13639	3.20959	23.27	4.51	25.74	65.8475	24.4883	26.701	31.5094	3.80314	12.2612	49.5049	21.1775	36.4073
83	cis	Divergent (NAT3' to 3'ST)	1 vs 1	211	NAT0083	TCONS_00027458	XLOC_016859	2	sd291	-	10520	11631	81	291	ST0083	TCONS_00027431	XLOC_016845	4	SMil_00000582	sd291	+	10706	11753	288	78	3.22	9.25	7.99	0	0.00029241	0.000607933	0.000232655	5.23e-05	0.000582463	0	0	0	2.59	1.96	3.64	0	0	0	1.28377	1.33345	0	0	0	0
84	cis	Divergent (NAT3' to 3'ST)	1 vs 1	108	NAT0084	TCONS_00028156	XLOC_017275	2	sd2984	-	5201	19499	187	294	ST0084	TCONS_00028150	XLOC_017269	4	SMil_00018928	sd2984	+	19206	20880	108	1	45.98	17.99	44.62	0	0.351125	0	0	0	0.33725	0.834	0	0	1.27	0.13	0.84	1.93388	12.194	28.6665	1.91463	7.09762	17.2015	1.72588	9.41612	17.3747
85	cis	S>N (ST contains NAT)	1 vs 1	512	NAT0085	TCONS_00028367	XLOC_017394	1	sd3003	+	9211	9803	584	74	ST0085	TCONS_00028353	XLOC_017388	9	SMil_00018994	sd3003	-	1939	27719	30	540	7.27	5.78	5.29	3.58763	6.164	6.20662	0	22.6721	5.95838	0	37.1384	9.22563	5.66	10.24	42.3	7.20907	7.10845	4.25914	8.6223	8.98894	4.2993	3.13851	4.51362	1.8056
86	cis	Divergent (NAT3' to 3'ST)	1 vs 1	118	NAT0086	TCONS_00029813	XLOC_018243	3	sd316	-	68051	70536	426	543	ST0086	TCONS_00029800	XLOC_018235	5	SMil_00003645	sd316	+	68390	79279	140	23	6.15	3.21	2.13	0	0	0	0	0.10375	0.11025	0.796125	0.57525	0	0.35	0.28	0.08	0.142211	0.471542	0.333132	0	0.565538	0.368361	0.196631	0.152166	0.157186
87	cis	Convergent (NAT3' to 3'ST)	1 vs 1	139	NAT0087	TCONS_00029999	XLOC_018363	1	sd3184	-	13545	14474	274	136	ST0087	TCONS_00029993	XLOC_018359	4	SMil_00019511	sd3184	+	11433	14339	1959	2097	5.97	12.15	4.2	0	2.08087	1.3445	0	1.26362	0.668625	0	4.5575	0	25.59	30.15	18.96	34.4684	53.7436	49.2525	6.75587	20.9556	3.82812	0.17975	0.70825	0.437125
88	cis	Convergent (NAT3' to 3'ST)	n vs 1	250	NAT0088	TCONS_00030792	XLOC_018853	2	sd3285	+	21086	22386	929	680	ST0088	TCONS_00030794	XLOC_018854	6	SMil_00008611	sd3285	-	17526	22014	1	250	12.06	14.83	2.57	3.17265	7.69813	3.20554	0.943088	1.80448	0	6.30873	2.18231	1.16233	35.11	17.45	21.13	4.88543	7.42208	6.54869	7.36648	11.7316	10.6961	3.55027	7.00147	5.63677
89	cis	Convergent (NAT3' to 3'ST)	n vs 1	165	NAT0089	TCONS_00030793	XLOC_018853	3	sd3285	+	21086	22386	355	191	ST0089	TCONS_00030794	XLOC_018854	6	SMil_00008611	sd3285	-	17526	22014	400	564	12.06	14.83	2.57	0	0.00116299	1.0367	0	0	0	0.752814	0.35745	0.000226925	35.11	17.45	21.13	4.88543	7.42208	6.54869	7.36648	11.7316	10.6961	3.55027	7.00147	5.63677
90	cis	S>N (ST contains NAT)	1 vs 1	761	NAT0090	TCONS_00031075	XLOC_019011	2	sd3307	+	22678	23670	791	31	ST0090	TCONS_00031082	XLOC_019015	2	SMil_00019828	sd3307	-	22647	24861	801	1561	4.44	0.4	0.13	0	1.87664	0	0	0	0	0	0	0.23127	14.31	38.15	53.95	10.6132	21.7333	14.1097	12.0749	10.0675	14.741	77.3301	117.949	12.2586
91	cis	Divergent (NAT3' to 3'ST)	1 vs 1	839	NAT0091	TCONS_00031265	XLOC_019129	2	sd3325	-	16607	24766	1	839	ST0091	TCONS_00031264	XLOC_019128	2	NA	sd3325	+	22066	24912	2005	1167	0	0.93	1.05	2.05138	3.5395	1.7545	0	1.68075	5.13175	0	0	0	2.87	3.58	1.73	3.71246	3.48494	2.87577	3.89854	3.29041	3.78335	7.07335	3.9432	1.76817
92	cis	N>S ( NAT contains ST )	1 vs 1	97	NAT0092	TCONS_00031440	XLOC_019239	2	sd335	-	81	1073	321	225	ST0092	TCONS_00031433	XLOC_019235	2	SMil_00005297	sd335	+	502	803	1	97	0	2.99	0	0	0.124261	0	0.257511	0	0	0	0	0	1.1	1.39	1.32	0	0.342707	0	0	0	0.0707467	0	0.0913769	0.273791
93	cis	Convergent (NAT3' to 3'ST)	1 vs 1	74	NAT0093	TCONS_00032095	XLOC_019639	2	sd343	+	48786	49750	74	1	ST0093	TCONS_00032107	XLOC_019642	1	SMil_00005373	sd343	-	48400	48859	1	74	5.07	1.23	5.2	0	0.419983	0.335845	0.310229	0	0.983127	4.05708	4.48876	0.376439	2.1	0	1.8	13.4142	30.5455	20.7149	0	0	1.92649	2.29765	5.23738	1.13016
94	cis	Convergent (NAT3' to 3'ST)	1 vs 1	96	NAT0094	TCONS_00032210	XLOC_019703	2	sd3446	-	9048	11296	302	208	ST0094	TCONS_00032206	XLOC_019702	6	SMil_00020187	sd3446	+	6707	9163	1034	1129	12.38	12.67	10.7	12.4762	10.4936	4.21487	23.5789	33.0845	12.2768	0	19.333	0	0.1	4.54	0.02	2.48313	0	0.16675	0.456989	0	0	4.1213	0	0.180793
95	cis	S>N (ST contains NAT)	n vs 1	451	NAT0095	TCONS_00032349	XLOC_019789	1	sd3461	-	34087	34537	451	1	ST0095	TCONS_00032344	XLOC_019788	3	SMil_00020222	sd3461	+	32889	36394	395	845	0.27	0	0.91	3.57377	0.486401	1.9569	5.08727	1.784	1.02671	0	0	0	5.01	8.86	1.03	0.835457	0.671786	0.92624	0.784632	2.33137	1.56953	0.703063	1.4503	0.550994
96	cis	S>N (ST contains NAT)	n vs 1	455	NAT0096	TCONS_00032350	XLOC_019790	1	sd3461	-	35761	36215	455	1	ST0096	TCONS_00032344	XLOC_019788	3	SMil_00020222	sd3461	+	32889	36394	2069	2523	1.94	0	2.48	5.47423	8.61754	6.03251	6.2607	8.60845	8.64324	1.45003	3.27879	5.79032	5.01	8.86	1.03	0.835457	0.671786	0.92624	0.784632	2.33137	1.56953	0.703063	1.4503	0.550994
97	cis	Divergent (NAT3' to 3'ST)	1 vs 1	36	NAT0097	TCONS_00033788	XLOC_020650	2	sd3642	-	20636	20978	36	1	ST0097	TCONS_00033784	XLOC_020648	1	SMil_00020613	sd3642	+	20913	21659	31	66	104.75	11.45	6.26	0	0	0	0	0	224.914	0	0	0	11.35	68.22	10.58	2.42325	4.26107	1.4489	5.54574	1.19476	2.00601	2.12268	4.2271	6.87846
98	cis	Convergent (NAT3' to 3'ST)	1 vs 1	660	NAT0098	TCONS_00034277	XLOC_020925	2	sd3698	-	29440	32014	1454	796	ST0098	TCONS_00034271	XLOC_020922	2	SMil_00020764	sd3698	+	28618	30822	668	1327	2.85	2.96	5.08	0.50463	2.3168	0	0	0.912207	0.0156255	0.630021	0.345211	0.221551	63.51	131.29	74.64	6.37239	3.86598	0.979595	2.84927	2.20422	1.72413	4.75251	1.91396	1.13295
99	cis	S>N (ST contains NAT)	1 vs 1	590	NAT0099	TCONS_00034843	XLOC_021262	2	sd3768	-	24687	26343	1399	810	ST0099	TCONS_00034837	XLOC_021259	2	NA	sd3768	+	24563	27560	125	714	3.99	27.8	4.23	6.06512	2.58937	7.6662	4.55258	3.34543	6.54906	4.92261	8.61737	4.32235	2.27	2.15	6.38	4.51723	2.68329	5.04468	5.82444	5.07833	5.03373	9.29933	6.91442	7.04713
100	cis	S>N (ST contains NAT)	n vs 1	190	NAT0100	TCONS_00035198	XLOC_021470	4	sd3802	+	31998	33979	670	481	ST0100	TCONS_00035205	XLOC_021472	2	NA	sd3802	-	31997	34246	1151	1340	76.8	47.96	28.28	13.0514	17.6638	0	19.8481	29.3103	0	8.83314	17.8311	0	1.32	0.92	0.45	6.75823	8.79431	0	6.72367	10.2945	0	3.74423	22.9945	0
101	cis	S>N (ST contains NAT)	n vs 1	192	NAT0101	TCONS_00035201	XLOC_021470	4	sd3802	+	32528	33979	295	104	ST0101	TCONS_00035205	XLOC_021472	2	NA	sd3802	-	31997	34246	1151	1342	76.8	47.96	28.28	6.08453	1.93164	0	4.18869	0	0	0	0	0	1.32	0.92	0.45	6.75823	8.79431	0	6.72367	10.2945	0	3.74423	22.9945	0
102	cis	S>N (ST contains NAT)	1 vs 1	214	NAT0102	TCONS_00035325	XLOC_021535	2	sd382	+	62016	95800	214	1	ST0102	TCONS_00035341	XLOC_021545	4	SMil_00004182	sd382	-	60969	95901	118	331	0	2.55	0.55	3.5989	0	77.6121	10.573	0	99.3016	0	15.289	84.1464	1.09	8.71	8.89	0	0	13.9044	9.69627	1.78063	13.6933	0	10.4088	14.0329
103	cis	Divergent (NAT3' to 3'ST)	n vs 1	529	NAT0103	TCONS_00036062	XLOC_021965	5	sd3916	+	27189	41542	762	1056	ST0103	TCONS_00036071	XLOC_021968	1	NA	sd3916	-	39816	41776	235	295	5.75	8.18	2.33	0.948543	0.759185	1.91728	2.23247	2.55226	1.36232	3.98811	1.26864	0.285117	4.83	0.56	18.58	3.35435	2.31646	4.06902	4.50845	4.98296	5.95277	14.7955	20.0333	4.63484
104	cis	Divergent (NAT3' to 3'ST)	n vs 1	529	NAT0104	TCONS_00036063	XLOC_021965	5	sd3916	+	27291	41542	626	920	ST0104	TCONS_00036071	XLOC_021968	1	NA	sd3916	-	39816	41776	235	295	5.75	8.18	2.33	1.99878	0.000797615	1.32582	3.50235	0.975845	1.71125	0	0	0.425606	4.83	0.56	18.58	3.35435	2.31646	4.06902	4.50845	4.98296	5.95277	14.7955	20.0333	4.63484
105	cis	S>N (ST contains NAT)	1 vs 1	327	NAT0105	TCONS_00036131	XLOC_022000	2	sd3924	-	25385	25864	327	1	ST0105	TCONS_00036129	XLOC_021998	5	NA	sd3924	+	24179	26274	1115	1441	3.89	0	0.67	11.5287	0	0	10.0594	4.4239	1.25706	14.4368	5.55583	3.13165	0.88	1.86	0.72	1.80042	0.266072	0.188213	2.34867	0.643194	0	1.66485	1.29233	0
106	cis	S>N (ST contains NAT)	1 vs 1	106	NAT0106	TCONS_00036414	XLOC_022188	1	sd3970	+	62151	62527	377	273	ST0106	TCONS_00036409	XLOC_022185	3	SMil_00011679	sd3970	-	56549	65937	2526	2631	0	0.16	7.02	0	0	0	0	0	0	0	9.4222	0	2.09	0.66	4.41	0.353712	0	0	0.0667413	0.164506	0	0	0.315631	0
107	cis	S>N (ST contains NAT)	1 vs 1	61	NAT0107	TCONS_00036704	XLOC_022362	2	sd4005	+	25219	25711	381	321	ST0107	TCONS_00036706	XLOC_022363	14	SMil_00021438	sd4005	-	24616	31710	2814	2874	2.57	3.78	2.37	16.612	1.05676	0	19.1929	0	2.47386	0	0	0	8.77	5.07	7.7	13.6329	13.3946	13.0036	10.6411	10.5188	12.3333	17.0713	18.3744	15.1559
108	cis	S>N (ST contains NAT)	1 vs 1	181	NAT0108	TCONS_00037065	XLOC_022561	2	sd406	+	62082	62463	291	114	ST0108	TCONS_00037067	XLOC_022563	5	SMil_00006048	sd406	-	61288	63249	602	781	5.74	1.15	1.49	10.8702	14.189	7.49402	14.2722	0	17.0543	0	0	25.4426	1.93	0.95	2.31	0.298221	0.243858	0.074695	0	0	0.0702959	0.312762	0.87268	0.0833417
109	cis	Convergent (NAT3' to 3'ST)	1 vs 1	235	NAT0109	TCONS_00038657	XLOC_023521	2	sd4276	-	9533	10563	668	434	ST0109	TCONS_00038651	XLOC_023518	2	NA	sd4276	+	9425	10550	109	343	5.65	4.99	2.33	0.390422	1.84561	0	2.06811	5.9884	0	6.50539	0	0	3.53	5.32	1.78	3.81e-06	0.0562757	0	1.15e-05	0	0	0	0	0
110	cis	Convergent (NAT3' to 3'ST)	1 vs 1	201	NAT0110	TCONS_00038664	XLOC_023527	4	sd4279	-	30238	31547	620	420	ST0110	TCONS_00038663	XLOC_023526	2	SMil_00010574	sd4279	+	29846	30578	211	411	6.99	5.48	4.55	1.16976	1.58291	0	0	1.01135	0	2.50596	0.40998	0	0	0	0	0	0	0	0	0	1.10922	0	0	0
111	cis	N>S ( NAT contains ST )	1 vs 1	855	NAT0111	TCONS_00038768	XLOC_023591	2	sd429	+	156660	158066	42	691	ST0111	TCONS_00038778	XLOC_023598	1	SMil_00000804	sd429	-	156701	157555	206	650	3.57	4.61	2.24	1.05865	2.39501	3.16954	0.293051	1.57531	3.33212	4.75594	5.61315	3.52358	0.55	0.28	1.25	3.25889	4.1681	8.54408	3.4931	6.74978	7.27893	6.53857	9.62339	3.15464
112	cis	S>N (ST contains NAT)	1 vs 1	1301	NAT0112	TCONS_00038887	XLOC_023664	2	sd4301	-	17159	18633	1325	23	ST0112	TCONS_00038883	XLOC_023663	12	SMil_00022057	sd4301	+	15653	18652	867	2167	44.18	0.02	0	56.535	44.5953	18.3047	0	0	0.187551	0	0	0.378728	7.21	1.25	2.93	3.0944	2.31029	3.18302	1.37773	1.05847	0.788907	3.78035	2.38293	1.75203
113	cis	Convergent (NAT3' to 3'ST)	1 vs 1	141	NAT0113	TCONS_00039332	XLOC_023927	3	sd437	-	84121	86239	395	255	ST0113	TCONS_00039316	XLOC_023921	3	SMil_00006409	sd437	+	82887	84900	1078	1218	0	1.2	0	1.91316	0	0.643541	3.50977	2.50445	3.74778	0	0	3.42746	3.75	1.57	3.2	3.57013	10.4396	7.00926	5.7289	4.28739	5.64935	2.26461	2.30457	4.09352
114	cis	S>N (ST contains NAT)	1 vs 1	147	NAT0114	TCONS_00039462	XLOC_024014	1	sd4390	+	30668	31385	147	1	ST0114	TCONS_00039469	XLOC_024020	8	SMil_00017215	sd4390	-	30559	33117	822	968	8.49	7.21	23.13	4.8741	0	7.37751	4.63458	4.43248	12.2469	2.31635	1.55445	6.68162	7.67	9.16	4.54	0.818325	0	1.52189	0	0	0.948103	0	0	0
115	cis	S>N (ST contains NAT)	1 vs 1	180	NAT0115	TCONS_00041290	XLOC_025138	2	sd4663	+	13841	14624	180	1	ST0115	TCONS_00041291	XLOC_025139	2	NA	sd4663	-	13777	15717	1016	1195	4.21	0.8	0.48	0.565302	0	0	0	0.333386	0	0	0	0	61.17	143.98	61.46	10.792	0	15.663	8.30834	14.8797	21.0634	12.6415	24.3644	9.66958
116	cis	Divergent (NAT3' to 3'ST)	1 vs 1	99	NAT0116	TCONS_00041726	XLOC_025387	2	sd4721	+	30340	31201	632	534	ST0116	TCONS_00041727	XLOC_025388	6	SMil_00017115	sd4721	-	30500	33228	1315	1413	2.44	4.73	103.03	4.25038	9.08896	2.5096	10.5098	23.9347	28.5806	4.06201	29.1668	34.7217	5.44	2.23	23.58	6.37117	10.5504	5.28396	1.73718	1.53798	2.81423	7.29625	29.6109	16.0049
117	cis	S>N (ST contains NAT)	1 vs 1	104	NAT0117	TCONS_00042548	XLOC_025890	1	sd4854	+	22272	22485	192	89	ST0117	TCONS_00042546	XLOC_025889	5	NA	sd4854	-	19577	25414	734	837	124.47	14.54	98.29	3.91138	3.45575	1.04163	8.57525	9.54175	1.29688	6.5305	1.1055	0	15.09	20.02	31.03	0	0	0.761172	0	0	0.750173	0	0	0
118	cis	Convergent (NAT3' to 3'ST)	1 vs 1	114	NAT0118	TCONS_00043366	XLOC_026389	1	sd50	+	127347	127645	114	1	ST0118	TCONS_00043377	XLOC_026399	3	SMil_00001447	sd50	-	126515	127414	258	371	2.48	3.39	11.67	0	4.12089	5.12206	0	0	9.75509	0	0	0	6.8	15.06	5.76	10.9469	11.4053	10.4261	8.14425	11.0056	11.1022	9.21145	12.557	9.70615
119	cis	Divergent (NAT3' to 3'ST)	1 vs 1	732	NAT0119	TCONS_00044272	XLOC_026940	2	sd514	-	51472	53647	130	230	ST0119	TCONS_00044264	XLOC_026937	3	SMil_00007117	sd514	+	52573	53812	632	101	6.08	6.03	6.57	0	0.960645	0.314375	0	2.69113	0.229589	0	0	0.20739	10.9	23.13	8.06	0	0	0	0	0.491081	0.284326	0	0	0
120	cis	N>S ( NAT contains ST )	1 vs 1	64	NAT0120	TCONS_00044668	XLOC_027174	4	sd5203	-	4670	6975	590	527	ST0120	TCONS_00044666	XLOC_027172	2	SMil_00023733	sd5203	+	5308	6486	384	447	22.72	17.4	2.88	12.5617	0	0	13.7044	0	0	20.9545	0	0	37.62	13.58	4.62	37.1028	0	0	52.9162	0	0	59.5772	0	0
121	cis	S>N (ST contains NAT)	1 vs 1	252	NAT0121	TCONS_00044703	XLOC_027197	2	sd521	+	59001	60041	252	1	ST0121	TCONS_00044709	XLOC_027201	8	SMil_00007195	sd521	-	54886	60056	246	497	0.33	1.98	2.66	2.33841	0.699097	3.41829	6.90266	3.47252	7.55709	7.51795	3.29661	7.58338	14.17	18.67	25.73	26.339	13.1715	12.5901	19.2997	11.6152	22.373	44.8014	22.1561	24.4368
122	cis	Convergent (NAT3' to 3'ST)	1 vs 1	73	NAT0122	TCONS_00044867	XLOC_027299	2	sd524	+	77214	78398	73	1	ST0122	TCONS_00044883	XLOC_027308	1	SMil_00007234	sd524	-	76100	77286	1	73	52.12	8.62	2.87	4.98414	3.83931	0	18.5145	5.1476	0	20.6997	9.2361	0	8.01	10.5	2.52	5.65533	9.16504	7.54921	8.78628	9.30091	7.25053	3.28979	8.37564	3.09345
123	cis	N>S ( NAT contains ST )	n vs 1	118	NAT0123	TCONS_00046424	XLOC_028259	2	sd551	+	26988	41460	548	665	ST0123	TCONS_00046439	XLOC_028266	1	SMil_00007451	sd551	-	28398	29150	418	301	15.34	2.92	0.29	2.45075	0	2.103	0	1.93512	0	0	1.84825	0	1.54	2.78	0	3.13807	1.72622	1.12949	0	0	0	0	0	0
124	cis	N>S ( NAT contains ST )	n vs 1	118	NAT0124	TCONS_00046425	XLOC_028259	2	sd551	+	26988	41460	545	662	ST0124	TCONS_00046439	XLOC_028266	1	SMil_00007451	sd551	-	28398	29150	418	301	15.34	2.92	0.29	4.5265	1.30598	0.180491	0	0	0	0	0	0	1.54	2.78	0	3.13807	1.72622	1.12949	0	0	0	0	0	0
125	cis	S>N (ST contains NAT)	1 vs 1	532	NAT0125	TCONS_00046441	XLOC_028267	1	sd551	-	40795	41326	532	1	ST0125	TCONS_00046424	XLOC_028259	2	SMil_00007452	sd551	+	26988	41460	1	531	6.09	1.36	0	1.72294	3.0622	0.849411	0	0	0	0	0	0	15.34	2.92	0.29	0.0360379	0.118265	0.421338	0.0599393	1.20068	0	0.295896	0.263237	0.158625
126	cis	Convergent (NAT3' to 3'ST)	1 vs 1	191	NAT0126	TCONS_00047669	XLOC_029019	2	sd5736	-	15892	17513	307	117	ST0126	TCONS_00047667	XLOC_029017	7	SMil_00024530	sd5736	+	14223	17510	709	899	1	2.99	2.76	2.23659	0.757664	0.675516	0	1.46592	0.651875	0	0	0	4.93	17.51	2.59	25.6451	3.2349	6.85717	5.8392	7.33813	7.88433	2.01953	2.43722	2.57705
127	cis	S>N (ST contains NAT)	1 vs 1	230	NAT0127	TCONS_00047856	XLOC_029131	2	sd5772	+	14314	14800	230	1	ST0127	TCONS_00047857	XLOC_029132	11	SMil_00024589	sd5772	-	14121	19215	2425	2654	732.96	909.68	1193.82	3726.91	1316.92	1869.91	6958.94	7509.74	2593.88	9410.59	4765.57	1655.15	6.35	7.04	10.17	26.7816	20.4538	18.6462	53.5577	50.3502	24.7682	65.2648	30.4191	18.6924
128	cis	Divergent (NAT3' to 3'ST)	1 vs 1	44	NAT0128	TCONS_00047933	XLOC_029169	2	sd5784	+	5528	7022	552	509	ST0128	TCONS_00047934	XLOC_029170	2	SMil_00024600	sd5784	-	6980	7760	308	351	5.08	0.2	0	0.773848	0.650041	0.39059	0	0	0	0	0	0	2.73	0.14	0.27	0	1.56262	0	0	0	0	0	0	0
129	cis	N>S ( NAT contains ST )	1 vs 1	255	NAT0129	TCONS_00048137	XLOC_029301	2	sd5820	-	2320	10310	1	255	ST0129	TCONS_00048136	XLOC_029300	2	NA	sd5820	+	2456	3201	255	1	0	0	1.17	0	0	0	0.850212	0	0	0	0.479897	0	1.46	3.57	0.3	0	0	0	0	0	0	6.05176	1.25632	0
130	cis	Divergent (NAT3' to 3'ST)	1 vs 1	325	NAT0130	TCONS_00048357	XLOC_029450	2	sd5873	+	9709	11105	922	1246	ST0130	TCONS_00048360	XLOC_029453	2	SMil_00024734	sd5873	-	10781	12421	1366	1042	21.75	9.47	14.02	6.92991	10.5368	6.87119	9.87616	8.45055	7.13309	3.92031	6.78835	4.04212	1.54	5.69	2.23	1.28834	0.585205	1.22458	1.86881	0.549196	0.243838	0.388056	6.61043	1.02764
131	cis	Convergent (NAT3' to 3'ST)	1 vs 1	167	NAT0131	TCONS_00048822	XLOC_029758	2	sd5977	+	19337	21831	221	55	ST0131	TCONS_00048829	XLOC_029760	3	SMil_00024850	sd5977	-	18365	19557	1	167	73.73	102.95	27.87	353.729	194.23	253.446	187.328	182.44	193.973	67.8362	80.4409	115.322	5.28	3.74	2.97	13.4483	22.8567	16.7077	12.2151	12.4699	15.6365	5.70554	4.84696	14.1653
132	cis	Convergent (NAT3' to 3'ST)	1 vs 1	99	NAT0132	TCONS_00049102	XLOC_029922	1	sd6016	+	19959	#REF!	99	1	ST0132	TCONS_00049103	XLOC_029923	1	SMil_00024914	sd6016	-	19740	20057	1	99	478.21	233.84	335.74	1217.13	978.17	1828.05	1169.03	1072.89	1331.35	1640.54	1044.05	758.272	24.27	17.84	32.78	50.2841	71.754	78.8138	25.9939	36.6266	71.5823	53.1377	34.4736	51.6498
133	cis	S>N (ST contains NAT)	1 vs 1	337	NAT0133	TCONS_00049259	XLOC_030019	1	sd6048	-	17335	17671	337	1	ST0133	TCONS_00049254	XLOC_030017	1	NA	sd6048	+	17318	17711	18	354	0	0	15.61	2.96048	10.6687	1.24844	0	1.48953	0	0	4.34008	1.65883	4.44	0.14	0	0.000341166	0	1.57178	0	6.15321	3.08484	0	3.98753	0.000109381
134	cis	Convergent (NAT3' to 3'ST)	1 vs 1	308	NAT0134	TCONS_00050109	XLOC_030536	2	sd622	+	58899	62093	2028	1730	ST0134	TCONS_00050118	XLOC_030542	3	NA	sd622	-	56498	60170	102	393	1.59	2.65	3.26	1.03839	1.30485	2.98741	1.63968	1.45052	2.87374	1.84733	6.16045	7.91081	3.63	7.55	5.24	3.76056	3.81912	2.64772	4.68661	4.13994	4.45156	8.5184	4.73021	5.8706
135	cis	Divergent (NAT3' to 3'ST)	n vs 1	98	NAT0135	TCONS_00050137	XLOC_030556	3	sd6227	+	5444	9372	291	194	ST0135	TCONS_00050144	XLOC_030558	14	SMil_00020462	sd6227	-	5606	13977	2152	2249	5.53	5.69	8.43	0	0	3.49569	0	0	3.70068	0	11.6067	4.32593	9.78	1.65	18.27	0.908178	2.11805	1.29391	1.59583	4.12211	2.12003	0.642951	1.77576	0.968009
136	cis	Divergent (NAT3' to 3'ST)	1 vs 1	85	NAT0136	TCONS_00050158	XLOC_030564	2	sd623	+	108829	109973	329	245	ST0136	TCONS_00050175	XLOC_030573	3	SMil_00001891	sd623	-	109073	109997	369	453	1.88	63.06	0	0.47933	2.08428	0.479304	0	4.34549	0.955131	0	28.3633	0	0.68	1.2	0	0.504916	0	0.124669	0.899561	0.0533862	0	0	0.113408	0
137	cis	Convergent (NAT3' to 3'ST)	1 vs 1	169	NAT0137	TCONS_00052640	XLOC_032072	4	sd676	+	53927	56702	260	92	ST0137	TCONS_00052644	XLOC_032075	8	SMil_00008489	sd676	-	49554	54358	1	169	5.07	6.55	4.67	3.83145	3.65202	2.20206	3.3296	1.8338	1.62728	4.39316	2.74872	1.47998	197.12	16.88	2.09	14.4174	9.26282	4.68596	1.91036	0.522412	1.0399	1.11261	0.654544	0.365275
138	cis	Divergent (NAT3' to 3'ST)	1 vs 1	47	NAT0138	TCONS_00052683	XLOC_032100	2	sd6767	-	14131	18845	262	216	ST0138	TCONS_00052680	XLOC_032098	6	SMil_00025784	sd6767	+	14679	19211	3320	3366	1.38	0.37	1.57	0	0	0	0	0.660076	1.68265	0	0	0	0.24	0.41	2.67	0.0802309	0	0	0	0.372561	0.0465103	0	0	0
139	cis	S>N (ST contains NAT)	n vs 1	524	NAT0139	TCONS_00053961	XLOC_032919	2	sd7049	-	15470	16130	557	34	ST0139	TCONS_00053959	XLOC_032918	2	SMil_00026131	sd7049	+	15256	17540	215	738	5.79	4.34	3.13	0.422424	0.290477	0	12.0827	0.24444	5.58051	16.7905	1.44053	0	3.23	3.96	5.74	8.2586	5.04825	10.1776	24.4124	8.0539	35.2682	32.3928	31.643	21.9896
140	cis	S>N (ST contains NAT)	n vs 1	532	NAT0140	TCONS_00053962	XLOC_032919	2	sd7049	-	15470	17051	1462	933	ST0140	TCONS_00053959	XLOC_032918	2	SMil_00026131	sd7049	+	15256	17540	215	746	5.79	4.34	3.13	0.415977	0.000422239	0.142207	14.2779	3.51242	19.2295	0	0	1.2019	3.23	3.96	5.74	8.2586	5.04825	10.1776	24.4124	8.0539	35.2682	32.3928	31.643	21.9896
141	cis	Divergent (NAT3' to 3'ST)	1 vs 1	170	NAT0141	TCONS_00054115	XLOC_033015	2	sd7091	+	6723	7182	68	234	ST0141	TCONS_00054120	XLOC_033019	7	SMil_00026164	sd7091	-	6790	11279	3778	3609	1.14	2.09	218.82	0	19.472	145.494	0	31.8522	69.0555	469.659	109.002	95.4365	0.74	15.17	1.25	1.66488	1.82743	8.26982	10.8534	12.2138	6.6691	4.78953	5.80907	2.09702
142	cis	Convergent (NAT3' to 3'ST)	1 vs 1	108	NAT0142	TCONS_00054734	XLOC_033406	2	sd7235	-	8422	10787	804	697	ST0142	TCONS_00054731	XLOC_033405	2	SMil_00026304	sd7235	+	8070	8500	353	460	1.25	2.23	4.05	2.89127	4.63448	9.50619	4.01684	3.54027	4.90121	2.77593	6.43921	7.37057	60.74	115.52	3.42	6.37785	21.7623	4.56799	6.75139	14.0244	5.80132	1.42064	5.93676	1.9275
143	cis	Divergent (NAT3' to 3'ST)	1 vs 1	91	NAT0143	TCONS_00055040	XLOC_033581	2	sd7306	+	3505	4703	1067	977	ST0143	TCONS_00055042	XLOC_033582	3	SMil_00026377	sd7306	-	4259	5109	407	497	0.77	1.13	0.37	0	0	0	0.52325	0.336125	0	0	0	0	0.52	0.4	0.82	40.3276	57.9904	36.096	9.815	9.09062	15.2574	63.9168	47.3925	75.4555
144	cis	Divergent (NAT3' to 3'ST)	1 vs 1	645	NAT0144	TCONS_00055953	XLOC_034151	2	sd7553	+	11793	12836	239	883	ST0144	TCONS_00055954	XLOC_034152	7	SMil_00026612	sd7553	-	12192	16691	2537	1893	0.35	6.39	11.92	2.50927	5.32142	10.9402	23.6759	15.7454	29.8014	19.9457	21.5268	41.7983	2.42	6.62	27.03	3.72954	10.3166	6.792	9.65977	7.21883	9.39241	121.149	23.0363	80.7451
145	cis	S>N (ST contains NAT)	1 vs 1	521	NAT0145	TCONS_00056234	XLOC_034337	2	sd7624	-	9543	10287	552	32	ST0145	TCONS_00056231	XLOC_034335	4	SMil_00026683	sd7624	+	7685	10454	1113	1633	0.45	0.94	0.94	0	0	0	0.590963	0	0	0	0	0	0.05	13.07	0.11	0	0	0.0712883	0.117986	0.0646227	0	0	0	0
146	cis	S>N (ST contains NAT)	1 vs 1	102	NAT0146	TCONS_00056481	XLOC_034509	1	sd7681	+	25074	25688	440	342	ST0146	TCONS_00056480	XLOC_034508	4	NA	sd7681	-	20979	28633	1451	1552	1.16	0	0	0.287969	0.701651	1.74134	0	0.746501	2.7097	0	0	0	104.43	75.5	0	227.951	44.5915	122.98	137.99	326.236	157	0	0	0.0944865
147	cis	S>N (ST contains NAT)	1 vs 1	88	NAT0147	TCONS_00056556	XLOC_034556	1	sd77	-	25219	25688	88	1	ST0147	TCONS_00056540	XLOC_034545	2	SMil_00002039	sd77	+	24137	26838	327	414	0	2.26	0	1.15807	4.68889	0.586773	2.16706	2.27021	0	0	0	0.618165	1.01	5.78	0.42	8.64596	7.6475	1.50999	10.3809	12.0795	2.05515	1.91918	0.945058	0.419303
148	cis	Convergent (NAT3' to 3'ST)	n vs 1	88	NAT0148	TCONS_00056844	XLOC_034735	3	sd7780	+	6093	7161	88	1	ST0148	TCONS_00056847	XLOC_034737	3	SMil_00026812	sd7780	-	4900	6511	156	243	2.41	6.05	1.09	2.65428	2.87491	3.39171	7.46931	9.13767	4.35268	3.04356	2.81842	2.86579	1.39	4.42	0.87	3.76482	3.64354	5.42418	15.4766	12.1913	9.91728	7.72805	11.6412	4.39198
149	cis	Convergent (NAT3' to 3'ST)	n vs 1	74	NAT0149	TCONS_00056845	XLOC_034735	2	sd7780	+	6318	7161	74	1	ST0149	TCONS_00056847	XLOC_034737	3	SMil_00026812	sd7780	-	4900	6511	47	120	2.41	6.05	1.09	0	0.480943	0	0	3.91679	0.403505	0	0	0	1.39	4.42	0.87	3.76482	3.64354	5.42418	15.4766	12.1913	9.91728	7.72805	11.6412	4.39198
150	cis	Divergent (NAT3' to 3'ST)	1 vs 1	93	NAT0150	TCONS_00057080	XLOC_034884	2	sd7845	+	9943	10659	576	484	ST0150	TCONS_00057081	XLOC_034885	1	SMil_00026879	sd7845	-	10500	11236	578	670	0.97	0.3	3.49	0	0	0	0	0	0	0	28.283	0	1.02	1.03	2.39	4.63935	1.06325	1.78397	4.09545	3.14589	3.31029	109.625	40.6277	70.3059
151	cis	Divergent (NAT3' to 3'ST)	1 vs 1	53	NAT0151	TCONS_00058185	XLOC_035586	2	sd813	-	65366	66927	1167	1115	ST0151	TCONS_00058182	XLOC_035584	5	SMil_00007072	sd813	+	65600	70498	137	189	4.14	7.68	9.31	3.97262	8.68835	9.17851	3.17448	25.5968	19.7962	0.44669	6.80997	7.35596	10.71	83.37	0.91	10.4476	8.16766	13.0018	139.269	211.294	80.0087	0.678885	0	0.552481
152	cis	Convergent (NAT3' to 3'ST)	1 vs 1	28	NAT0152	TCONS_00058265	XLOC_035643	3	sd8165	+	4215	5430	164	137	ST0152	TCONS_00058264	XLOC_035643	4	SMil_00027154	sd8165	-	4090	5193	176	203	45.11	29.23	154.1	30.2876	23.1571	40.7758	36.4623	23.7054	87.5428	19.1526	29.194	20.8792	45.11	29.23	154.1	0	3.47811	1.31098	0	2.4442	5.28501	0	0	2.85491
153	cis	Convergent (NAT3' to 3'ST)	1 vs 1	127	NAT0153	TCONS_00058352	XLOC_035699	2	sd819	+	78521	80324	820	694	ST0153	TCONS_00058363	XLOC_035705	4	SMil_00009496	sd819	-	76430	79486	49	175	2.36	3.91	3.54	3.38029	0.728614	6.8083	7.16403	2.59991	11.2381	10.6942	28.9731	7.2493	19.42	25.74	22.4	22.6456	72.213	73.8852	25.9252	44.4013	73.2594	27.0512	74.5938	86.8678
154	cis	Convergent (NAT3' to 3'ST)	1 vs 1	222	NAT0154	TCONS_00058507	XLOC_035793	3	sd823	-	30386	32370	457	236	ST0154	TCONS_00058501	XLOC_035790	2	NA	sd823	+	30123	31429	264	485	81.45	18.71	65.88	26.641	0.798076	0.521673	57.2877	8.10838	0	0.47097	33.5317	0	36.42	6.64	57.59	74.0105	23.6503	6.00142	72.9082	60.2375	8.74992	54.5816	64.1113	2.35399
155	cis	S>N (ST contains NAT)	1 vs 1	372	NAT0155	TCONS_00058534	XLOC_035806	1	sd8233	-	803	1174	372	1	ST0155	TCONS_00058527	XLOC_035805	3	SMil_00027200	sd8233	+	190	1853	614	985	9.61	0.81	8.87	12.5586	5.58827	1.88979	2.41396	5.66461	7.66061	0.278892	0	0	1.64	0.84	3.53	2.56425	2.69586	2.84152	3.98581	4.4092	3.79781	3.36419	5.07688	2.22646
156	cis	Convergent (NAT3' to 3'ST)	1 vs 1	95	NAT0156	TCONS_00059203	XLOC_036212	1	sd843	-	63484	63743	260	166	ST0156	TCONS_00059195	XLOC_036208	8	SMil_00009675	sd843	+	60600	63578	1418	1512	6.66	2.72	0	0	0	1.1025	0	0	0	2.79988	0	0	8.01	22.64	2.38	0	0	0	0	0.216307	0	0	0	0
157	cis	Convergent (NAT3' to 3'ST)	1 vs 1	85	NAT0157	TCONS_00060889	XLOC_037318	2	sd899	+	22820	23370	85	1	ST0157	TCONS_00060900	XLOC_037325	1	SMil_00007249	sd899	-	21700	22904	1	85	70.68	539.54	0	9.78603	7.82019	13.1777	1.23917	0.857187	4.89948	0	0	0	8.06	5.52	0.03	11.3864	20.2324	28.5255	1.67484	5.10689	14.3381	0	0	0.0793734
158	cis	Convergent (NAT3' to 3'ST)	1 vs 1	93	NAT0158	TCONS_00060939	XLOC_037352	2	sd9	+	222946	223565	93	1	ST0158	TCONS_00060961	XLOC_037366	2	SMil_00000461	sd9	-	222000	223038	1	93	14.22	24.31	3.4	7.161	3.97575	6.14337	5.98975	3.61413	6.61875	4.05475	9.336	4.69062	7.69	20.14	1.35	10.8213	9.24919	10.302	5.21565	7.88575	4.27728	0	0.226992	0.639648
159	cis	Convergent (NAT3' to 3'ST)	n vs 1	73	NAT0159	TCONS_00061894	XLOC_037975	3	sd932	+	11100	13287	155	83	ST0159	TCONS_00061903	XLOC_037979	7	SMil_00010257	sd932	-	8738	11254	1	73	62.04	22.73	27.3	1.636	0.98475	0.289875	4.369	1.25275	1.48188	2.71188	0.259875	0.40425	0	0.08	0	2.39438	3.53987	2.69112	11.1116	14.5429	26.6388	4.10337	2.04162	0.338125
160	cis	Convergent (NAT3' to 3'ST)	n vs 1	73	NAT0160	TCONS_00061895	XLOC_037975	3	sd932	+	11100	13287	155	83	ST0160	TCONS_00061903	XLOC_037979	7	SMil_00010257	sd932	-	8738	11254	1	73	62.04	22.73	27.3	6.518	14.746	8.20725	7.27013	7.74225	11.4708	15.0785	5.3865	7.22513	0	0.08	0	2.39438	3.53987	2.69112	11.1116	14.5429	26.6388	4.10337	2.04162	0.338125
161	cis	S>N (ST contains NAT)	1 vs 1	559	NAT0161	TCONS_00062467	XLOC_038359	1	sd954	+	64178	64736	559	1	ST0161	TCONS_00062474	XLOC_038363	6	SMil_00010351	sd954	-	64137	69145	1136	1694	0.13	0	0	1.34561	0.435729	0	0	6.63119	0	0	0	0	4.03	18.04	2.06	5.01191	12.097	7.20293	30.9898	41.114	34.9406	1.25341	3.67509	3.99416
162	cis	S>N (ST contains NAT)	1 vs 1	363	NAT0162	TCONS_00062537	XLOC_038395	2	sd9560	+	24208	25607	363	1	ST0162	TCONS_00062540	XLOC_038397	2	SMil_00025346	sd9560	-	24169	26015	1344	1706	4.83	8.06	16.2	1.39403	1.39e-05	2.6574	0.000108832	0.572154	1.79813	4.72026	3.87009	4.39877	1.52	4.86	0.53	1.82476	0.0153272	2.04288	5.96704	0.634797	1.08657	3.0718	2.38076	0.559847
163	cis	Convergent (NAT3' to 3'ST)	1 vs 1	180	NAT0163	TCONS_00062540	XLOC_038397	2	sd9560	-	24169	26015	1216	1037	ST0163	TCONS_00062535	XLOC_038395	5	SMil_00025345	sd9560	+	20011	25607	208	387	1.52	4.86	0.53	1.82476	0.0153272	2.04288	5.96704	0.634797	1.08657	3.0718	2.38076	0.559847	4.83	8.06	16.2	0.986666	0.442347	1.24661	2.64523	0.000512204	0.361441	2.20336	1.48845	0.669257
164	cis	Convergent (NAT3' to 3'ST)	1 vs 1	65	NAT0164	TCONS_00062651	XLOC_038469	2	sd9595	+	7873	8354	196	132	ST0164	TCONS_00062655	XLOC_038470	2	SMil_00028103	sd9595	-	7430	8068	1	65	1.24	7.73	1.24	0	0	16.8309	0	0	11.5272	0	0	0	0.46	8.62	2.8	0.445913	0.801798	0.139862	3.60963	2.08667	0.822179	2.87371	2.52879	0.257763
165	cis	Convergent (NAT3' to 3'ST)	1 vs 1	414	NAT0165	TCONS_00063010	XLOC_038689	2	sd9706	+	11127	14315	740	328	ST0165	TCONS_00063011	XLOC_038690	2	NA	sd9706	-	9994	11866	1	414	0.63	1.22	1.39	7.21998	1.31594	5.73032	6.99834	1.41885	6.62876	2.74726	8.38737	5.77393	1.63	4.48	4.56	12.5283	0	14.2076	21.3051	3.79372	17.0064	13.3724	13.7634	9.11836
166	cis	Divergent (NAT3' to 3'ST)	1 vs 1	291	NAT0166	TCONS_00063025	XLOC_038698	2	sd971	+	63079	63500	39	329	ST0166	TCONS_00063037	XLOC_038704	20	SMil_00008096	sd971	-	63117	70554	3616	3326	2.38	0.29	3.79	3.13124	1.88461	7.43425	0	1.8656	1.37186	0	0	0	3.3	0.62	0.68	3.56672	7.44988	3.3793	0.975906	0.675671	1.20866	1.58624	2.40936	1.8196
167	cis	Convergent (NAT3' to 3'ST)	1 vs 1	683	NAT0167	TCONS_00063500	XLOC_039008	2	sd987	-	70791	73324	2145	1463	ST0167	TCONS_00063490	XLOC_039004	5	SMil_00004301	sd987	+	68012	72942	2555	3237	61.44	141.37	61.62	4.82892	4.23234	0	14.2825	15.7963	19.5571	0	0	0	5.81	12.93	5.23	0.172695	0	0	0.592106	0.0855429	0	0	0.185224	0
168	cis	Convergent (NAT3' to 3'ST)	1 vs 1	178	NAT0168	TCONS_00063852	XLOC_039229	2	sd9993	-	4418	6005	976	799	ST0168	TCONS_00063848	XLOC_039226	5	SMil_00028338	sd9993	+	4148	5470	490	667	0.77	4.3	1.08	0	0.1116	0	0	0.791587	0.0577894	0	0	0	4.21	3.69	7.04	0	0	0	0	0.349323	0	0	0	0
169	trans	NA	1 vs 1	110	NAT0169	TCONS_00000197	XLOC_000112	1	sd10006	-	1068	#REF!	1	105	ST0169	TCONS_00033925	XLOC_020719	3	SMil_00020659	sd3659	+	21510	24425	1	111	0	660.66	0	7.74688	8.63288	0.53275	7.48912	11.3505	0	4.58025	9.578	0.313	0.83	39.56	0.1	4.91048	5.90316	1.25788	49.7384	39.8834	2.24162	1.14185	0.140014	0.489027
170	trans	NA	1 vs 1	339	NAT0170	TCONS_00000426	XLOC_000248	1	sd10098	.	14136	14491	2	356	ST0170	TCONS_00039853	XLOC_024241	1	NA	sd4440	.	30859	31560	343	682	0.25	4.59	1.83	0	2.22285	0	0	1.83029	0	0	24.152	0	0.56	2.94	3.76	0.447801	0	0	0.4135	0.289889	0	0.962233	0.233394	0.496515
171	trans	NA	1 vs 1	241	NAT0171	TCONS_00000455	XLOC_000262	1	sd101	+	79766	80039	51	274	ST0171	TCONS_00000446	XLOC_000257	9	SMil_00002639	sd101	-	70875	77708	30	271	14.46	12.08	28.58	0	9.30264	20.2632	0	4.07908	16.9027	0	10.845	20.5288	17.09	38.36	46.24	18.6785	17.0589	1.38872	30.5448	24.9233	10.4079	15.9376	20.4838	11.3354
172	trans	NA	n vs 1	873	NAT0172	TCONS_00000514	XLOC_000301	1	sd10110	.	11270	12338	1	881	ST0172	TCONS_00012946	XLOC_008174	1	NA	sd1633	.	20730	21803	1	874	3.59	2.79	25	0.230825	0	0	0	0	0	0	0	0	1.9	0.47	6.56	0.0899478	0.109734	0	0.151885	0	0	0	0.0480673	0.14466
173	trans	NA	1 vs 1	188	NAT0173	TCONS_00000515	XLOC_000302	1	sd10110	-	12395	13029	447	635	ST0173	TCONS_00012940	XLOC_008170	13	SMil_00014061	sd1633	+	8385	14860	1893	2081	9.73	5.31	19.03	3.06425	0.79025	0	1.05625	0.670125	0	0	0	0	18.86	13.08	28.23	60.0075	51.8791	67.076	65.4432	79.3654	97.1845	102.386	91.5544	99.3889
174	trans	NA	1 vs 1	162	NAT0174	TCONS_00000636	XLOC_000384	1	sd10155	-	8777	#REF!	1	162	ST0174	TCONS_00044269	XLOC_026938	12	SMil_00007120	sd514	+	64273	70288	1159	1323	192.05	299.93	214.42	0	1144.18	0	0	0	0	0	0	0	47.97	87.74	119.76	39.7314	41.4494	36.023	47.9644	43.476	40.9448	61.8796	47.2729	42.7092
175	trans	NA	1 vs 1	384	NAT0175	TCONS_00000737	XLOC_000447	1	sd10196	+	12328	12871	166	544	ST0175	TCONS_00003749	XLOC_002364	2	SMil_00028988	sd11431	-	3630	4743	660	1044	1.4	2	0.56	4.5011	0	12.8675	6.27075	0.973719	11.992	4.93063	7.70617	5.3487	2.77	3.61	2.88	2.93981	5.24591	2.67237	3.11713	3.81968	2.78949	3.02524	4.31972	1.96748
176	trans	NA	1 vs 1	113	NAT0176	TCONS_00000920	XLOC_000578	1	sd1026	.	571	1252	1	114	ST0176	TCONS_00009809	XLOC_006186	1	NA	sd1440	.	89709	89963	1	114	0	0.6	0.3	0	0.192084	0	0	0.305593	0.222161	0	0	0	0	4.4	0	0.153233	0	0.251837	0	0	0	0	0	0
177	trans	NA	n vs n	400	NAT0177	TCONS_00001081	XLOC_000690	1	sd10339	-	5597	6000	1	401	ST0177	TCONS_00038929	XLOC_023693	2	SMil_00006348	sd431	+	64673	66349	618	1018	4.11	0.14	0	0.4015	0.1795	0.988375	0.016625	0.370125	1.30225	0	0	0.586375	0.49	0.44	1.15	2.45349	0.73009	0.274407	0.335333	0.117334	0.514609	2.3697	3.24505	0.50633
178	trans	NA	n vs n	400	NAT0177	TCONS_00001081	XLOC_000690	1	sd10339	-	5597	6000	1	401	ST0178	TCONS_00055803	XLOC_034057	2	SMil_00026569	sd7517	+	14453	16101	693	1093	4.11	0.14	0	0.4015	0.1795	0.988375	0.016625	0.370125	1.30225	0	0	0.586375	1.44	1.59	2.66	1.0227	0	0.554778	1.30355	0.405717	0.88421	0	2.37338	0.438591
179	trans	NA	n vs n	400	NAT0177	TCONS_00001081	XLOC_000690	1	sd10339	-	5597	6000	1	401	ST0179	TCONS_00050983	XLOC_031054	2	SMil_00025352	sd6398	+	5346	6862	570	970	4.11	0.14	0	0.4015	0.1795	0.988375	0.016625	0.370125	1.30225	0	0	0.586375	1.39	0.24	0.93	0	0	0.0991581	0	0	0	0	0.207985	0
180	trans	NA	n vs n	395	NAT0177	TCONS_00001081	XLOC_000690	1	sd10339	-	5597	6000	1	399	ST0180	TCONS_00038928	XLOC_023692	2	SMil_00006346	sd431	+	53277	54817	614	1009	4.11	0.14	0	0.4015	0.1795	0.988375	0.016625	0.370125	1.30225	0	0	0.586375	3.43	2.89	6.93	0.287823	1.09263	0.386128	0	0	0.181592	0	0	0.216845
181	trans	NA	1 vs 1	1148	NAT0178	TCONS_00001291	XLOC_000821	1	sd10419	.	14	2201	950	2099	ST0181	TCONS_00000475	XLOC_000276	1	NA	sd1010	.	28770	29918	1	1149	0.33	0.22	0.42	0	0.0382462	0	0	0.360743	0	0	0.14828	0	0.51	1.17	3.23	0.208773	0	0	0	0	0	0	0.110113	0
182	trans	NA	1 vs 1	254	NAT0179	TCONS_00001319	XLOC_000837	1	sd10429	+	2	277	1	255	ST0182	TCONS_00033920	XLOC_020716	2	SMil_00020655	sd3658	-	34569	36705	1	255	2.52	0.34	10.92	0.94325	0.37275	1.2975	2.02612	1.25113	1.24875	1.18837	0.605625	0	13.74	28.69	10.61	11.0977	0.162066	0	10.209	0	0	9.82053	10.4294	0
183	trans	NA	1 vs n	538	NAT0180	TCONS_00001408	XLOC_000890	1	sd10459	+	12544	13084	1	541	ST0183	TCONS_00049222	XLOC_029999	4	SMil_00024950	sd6040	-	5719	8326	952	1490	0.47	0.92	0	0.759836	0.30748	0	0.70584	0	0	0	0	0	5.44	2.37	8.33	1.45068	4.39487	4.31421	1.2181	1.99665	2.58748	6.98407	6.80879	7.55838
184	trans	NA	1 vs n	537	NAT0180	TCONS_00001408	XLOC_000890	1	sd10459	+	12544	13084	1	541	ST0184	TCONS_00001406	XLOC_000888	4	SMil_00028596	sd10459	-	5550	10456	3176	3713	0.47	0.92	0	0.759836	0.30748	0	0.70584	0	0	0	0	0	1.08	1.98	0.22	1.32694	2.06679	4.03464	2.70799	5.22717	4.63381	0.890675	1.28436	1.34173
185	trans	NA	1 vs n	308	NAT0180	TCONS_00001648	XLOC_001048	1	sd10550	+	9286	9655	1	304	ST0185	TCONS_00043304	XLOC_026352	2	SMil_00023402	sd4998	-	2320	5200	1	309	3.5	0.82	5.06	0.759836	0.30748	0	0.70584	0	0	0	0	0	0.45	1.46	0.2	0.813347	0.471518	1.84389	2.76316	2.38228	7.28838	0.711519	0.72305	3.79482
186	trans	NA	1 vs n	305	NAT0180	TCONS_00001648	XLOC_001048	1	sd10550	+	9286	9655	1	304	ST0186	TCONS_00028221	XLOC_017319	1	SMil_00018963	sd2996	-	19762	22527	1	306	3.5	0.82	5.06	0.759836	0.30748	0	0.70584	0	0	0	0	0	0.92	0.99	2.34	1.25215	1.14343	3.16895	2.7134	1.0243	4.38799	2.25129	2.62438	4.1124
187	trans	NA	1 vs n	305	NAT0180	TCONS_00001648	XLOC_001048	1	sd10550	+	9286	9655	8	314	ST0187	TCONS_00028222	XLOC_017320	4	SMil_00018964	sd2996	-	29359	34797	71	376	3.5	0.82	5.06	0.759836	0.30748	0	0.70584	0	0	0	0	0	1.02	1.41	1.52	0.0554443	7.23e-06	0.295	0.102423	0.196063	0.581834	1.01e-05	0	9.92e-06
188	trans	NA	1 vs n	298	NAT0180	TCONS_00001648	XLOC_001048	1	sd10550	+	9286	9655	8	304	ST0188	TCONS_00007415	XLOC_004694	3	SMil_00029544	sd13109	-	903	4632	1	299	3.5	0.82	5.06	0.759836	0.30748	0	0.70584	0	0	0	0	0	0.85	2.59	1.56	0	0	0.29669	0.445629	4.38e-06	0.000892926	0	0.276905	0
189	trans	NA	1 vs 1	343	NAT0181	TCONS_00001665	XLOC_001057	1	sd10563	+	8198	8541	1	344	ST0189	TCONS_00020054	XLOC_012502	6	SMil_00016235	sd2175	-	29583	35845	98	441	1.37	2.85	1.32	4.04838	4.33725	9.70213	1.83013	4.31575	8.36875	3.67075	9.41325	3.45125	7.09	9.87	12.78	17.8168	18.7464	25.2561	23.7683	26.7632	24.1991	21.6189	21.592	16.4163
190	trans	NA	1 vs 1	193	NAT0182	TCONS_00001672	XLOC_001064	1	sd10569	+	11406	#REF!	4	197	ST0190	TCONS_00000375	XLOC_000212	3	SMil_00008645	sd1007	-	34958	36684	720	913	7.91	18.29	0	0	0	110.639	0	0	143.234	0	143.19	107.791	1.02	0.32	0	0	0	0	0	1.17234	0.175521	0	0	0.203212
191	trans	NA	1 vs 1	304	NAT0183	TCONS_00002007	XLOC_001274	1	sd10703	.	8847	9233	83	387	ST0191	TCONS_00056473	XLOC_034503	1	NA	sd768	.	84736	86021	824	1128	34.7	0.75	3.33	0	0.805944	0	0	0	0	0	0	0	15.75	2.59	44.39	0	9.40882	0	0	0.11587	0	0	1.13724	0
192	trans	NA	1 vs 1	197	NAT0184	TCONS_00002020	XLOC_001284	1	sd10713	-	1385	1590	1	198	ST0192	TCONS_00019995	XLOC_012464	2	SMil_00004215	sd217	+	58240	59220	150	347	0	64.59	0	140.54	0	112.008	210.812	0	32.4526	0	0	0	0	0	0	0	0.329143	0.109185	0	0.799245	0	0	0	0
193	trans	NA	1 vs 1	155	NAT0185	TCONS_00002047	XLOC_001301	1	sd10723	-	7558	#REF!	1	155	ST0193	TCONS_00054369	XLOC_033171	3	SMil_00008760	sd714	+	81928	84697	122	287	701.24	6693.05	0	0	0	0	12168.6	8084.68	0	0	0	0	15.78	202.62	0.82	84.062	44.8555	61.1606	310.392	273.275	160.743	8.57518	5.16912	7.91628
194	trans	NA	1 vs 1	392	NAT0186	TCONS_00002173	XLOC_001388	1	sd10786	+	3717	4181	31	424	ST0194	TCONS_00021177	XLOC_013158	12	SMil_00013162	sd2273	-	43014	47957	182	574	2.12	2.25	0.18	0	0	0.565411	0	0	0	0	1.1302	0	6.74	2.29	6.77	3.92643	5.92779	0.827982	3.71415	7.54785	1.27526	2.43586	13.657	0.850162
195	trans	NA	1 vs 1	1069	NAT0187	TCONS_00002439	XLOC_001548	1	sd1088	.	33888	35137	3	1077	ST0195	TCONS_00015150	XLOC_009580	1	NA	sd1778	.	2964	5113	877	1946	3.13	2.54	2.46	23.6772	0	0.0612512	7.22689	1.10931	0.0641398	13.3795	0.0793424	0	3.5	4.45	1.57	0	0	3.34902	0	0	1.41107	0	1.22287	2.66862
196	trans	NA	1 vs 1	421	NAT0188	TCONS_00002487	XLOC_001583	1	sd109	.	96631	97052	1	422	ST0196	TCONS_00015055	XLOC_009506	1	NA	sd17707	.	1292	1713	1	422	8.46	0.51	0.65	10.1261	19.9262	7.00913	0.088	0.057	0.3035	0	0	0.425	4.5	0	0	5.99085	7.20831	1.51774	0	0	0	0	0	0
197	trans	NA	n vs n	231	NAT0189	TCONS_00002536	XLOC_001606	1	sd1091	+	6649	6886	7	238	ST0197	TCONS_00005610	XLOC_003510	6	SMil_00011924	sd1222	-	29571	33666	201	432	13.44	1.74	0	0	9.48999	0	0	0	0	0	0	0	18.13	41.7	30.09	2.70345	0	6.26323	4.27326	2.09136	3.63378	0	0.879537	2.20478
198	trans	NA	1 vs n	231	NAT0189	TCONS_00002536	XLOC_001606	1	sd1091	+	6649	6886	7	238	ST0198	TCONS_00047018	XLOC_028629	2	SMil_00024374	sd5617	-	14612	16236	1091	1322	13.44	1.74	0	0	9.48999	0	0	0	0	0	0	0	116.82	260.83	1345.48	3.34884	3.5613	2.34824	1.7961	4.4521	8.53414	106.657	131.894	10.9767
199	trans	NA	1 vs 1	322	NAT0190	TCONS_00002556	XLOC_001621	1	sd10919	-	1019	1343	1	324	ST0199	TCONS_00058522	XLOC_035803	6	SMil_00023655	sd8231	+	22076	24358	1	323	1.26	6.28	0.76	6.25194	14.8783	2.13146	24.0172	16.4558	1.95672	10.0072	7.8367	0	7.51	2.99	4.58	5.22034	7.35831	8.58762	9.2474	13.916	14.7363	0	3.87928	4.40099
200	trans	NA	1 vs 1	115	NAT0191	TCONS_00002664	XLOC_001688	1	sd10960	+	7993	8513	406	521	ST0200	TCONS_00047819	XLOC_029104	8	SMil_00024576	sd5761	-	6826	10775	644	759	2.25	6.86	0	0	0	1.87075	0	3.45075	0	0	3.31887	0	0.06	1.17	0	0.042375	0.037625	0.105125	0.052	0.033625	0.430125	0	0	0.75575
201	trans	NA	n vs 1	820	NAT0192	TCONS_00002868	XLOC_001803	1	sd11036	+	2689	3684	84	896	ST0201	TCONS_00002353	XLOC_001491	3	SMil_00028778	sd10842	-	26	3248	109	929	0	0.81	0	3.92462	3.81	1.82088	3.23013	2.0745	2.56275	1.8155	0	2.8765	3.46	12.69	1.17	0.155787	0.0636672	0.157151	0.146475	1.12233	0.473702	0	0.0420814	0
202	trans	NA	1 vs 1	143	NAT0193	TCONS_00003206	XLOC_002020	1	sd1118	.	41128	41434	1	144	ST0202	TCONS_00014962	XLOC_009442	1	NA	sd1766	.	50940	51780	1	144	0	0	6.16	0	3.45789	1.71844	0	0	5.014	0	0	1.742	0.06	1.54	0.53	6.43965	1.48315	4.3196	2.43388	0.640678	3.88907	4.92828	0	6.25193
203	trans	NA	n vs 1	317	NAT0194	TCONS_00003210	XLOC_002024	1	sd11182	.	10729	11047	2	319	ST0203	TCONS_00046988	XLOC_028608	1	NA	sd561	.	92968	93388	16	333	3.3	0	0	0	0	0	0	1.31478	0	0	0	0	0	0	2.17	3.34422	9.21756	2.338	0	1.32422	0.467111	0	1.84689	0
204	trans	NA	1 vs 1	458	NAT0195	TCONS_00003421	XLOC_002152	1	sd11269	+	9110	9567	1	456	ST0204	TCONS_00042921	XLOC_026116	14	SMil_00023285	sd4915	-	19427	27188	2105	2569	0	1.1	0	0.431667	0	0.360889	0	0	0	0	0	0	16.33	16.35	25.21	15.439	12.9503	15.8978	16.741	15.1059	15.2962	33.4689	25.5493	24.4723
205	trans	NA	n vs 1	192	NAT0196	TCONS_00003427	XLOC_002158	1	sd11270	.	11046	#REF!	1	192	ST0205	TCONS_00061795	XLOC_037904	1	NA	sd9293	.	14994	16176	924	1116	12.86	26.51	48.8	0.14975	1.19025	0.992875	4.41338	8.08762	15.7949	0	7.88962	16.51	0	4.76	0	0	0.0821554	0	0	0	0	0	0	0
206	trans	NA	1 vs 1	237	NAT0197	TCONS_00003685	XLOC_002314	1	sd11392	+	2771	3108	101	338	ST0206	TCONS_00023571	XLOC_014568	1	SMil_00003452	sd250	-	24020	24559	253	490	0	0	5.17	2.55589	16.5807	16.2936	0	2.01922	1.06733	0	2.996	2.26367	302.62	18.02	35.17	3.10644	5.44844	5.17322	6.26311	1.12067	4.27489	21.5777	21.093	13.4843
207	trans	NA	n vs n	178	NAT0198	TCONS_00003819	XLOC_002415	1	sd11464	+	11589	#REF!	1	159	ST0207	TCONS_00040778	XLOC_024825	3	SMil_00006659	sd458	-	69660	72635	1	183	72.44	740.46	0	0	0	0	0	205.198	0	0	0	0	0.9	2.18	0.24	2.70589	1.23667	0.253222	3.57433	2.15722	0.894667	0.0528889	0.699667	0.0261111
208	trans	NA	1 vs n	169	NAT0198	TCONS_00003819	XLOC_002415	1	sd11464	+	11589	#REF!	1	167	ST0208	TCONS_00039336	XLOC_023931	4	SMil_00022175	sd4370	-	3758	6451	17	186	72.44	740.46	0	0	0	0	0	205.198	0	0	0	0	0	1.49	0	0.438556	1.33589	0.902	2.316	6.42678	1.80878	0.541333	0.364556	0.796778
209	trans	NA	1 vs 1	360	NAT0199	TCONS_00003843	XLOC_002433	1	sd11479	+	6133	6493	1	361	ST0209	TCONS_00052164	XLOC_031781	4	SMil_00025666	sd6651	-	11285	12924	631	991	0.99	11.49	0	0	0	0	0	1.72798	3.71425	0	0	0	0.25	5.18	0.74	1.52411	0	1.34067	0.818222	0.983667	1.046	0.579222	0.841556	0.374
210	trans	NA	1 vs 1	164	NAT0200	TCONS_00003884	XLOC_002460	1	sd11495	-	13078	#REF!	1	166	ST0210	TCONS_00039100	XLOC_023789	15	SMil_00006371	sd434	+	48493	54153	226	390	0	160.73	0	0	343.352	0	0	0	0	0	0	0	13.87	73.03	2.53	38.4241	17.2545	24.9809	139.07	152.157	66.6384	6.57679	5.35567	3.72248
211	trans	NA	n vs 1	284	NAT0201	TCONS_00003929	XLOC_002485	1	sd1150	-	22499	23145	364	647	ST0211	TCONS_00039451	XLOC_024006	3	SMil_00006457	sd439	+	80044	81578	115	399	5.41	8.72	7.47	0	4.23745	8.66295	0	1.35031	10.0552	0	0	7.20346	9.57	0.48	2.76	0	0.232233	0.705263	0	0	0	0	0	0
212	trans	NA	n vs 1	383	NAT0202	TCONS_00004036	XLOC_002550	1	sd11561	+	6168	6550	1	383	ST0212	TCONS_00026877	XLOC_016514	12	SMil_00006830	sd2845	-	33350	40590	1148	1539	2.83	0.3	0	0	0	0.10175	0	0.09775	0	0	0.073125	0	49.4	27.57	0.06	82.8262	83.2908	129.339	19.3241	22.0449	15.662	0.285115	0.181008	0.303789
213	trans	NA	n vs 1	318	NAT0203	TCONS_00004156	XLOC_002619	1	sd116	+	21541	22055	1	319	ST0213	TCONS_00034391	XLOC_020994	1	SMil_00020784	sd3709	-	1	948	1	319	1.4	1.27	1.99	0	0	0.214	0	0	0	0	0.15275	0	0.28	0.33	10.41	1.22044	10.5271	2.10544	0	1.61567	0.601222	0.412556	23.3377	1.19667
214	trans	NA	n vs 1	707	NAT0204	TCONS_00004425	XLOC_002796	1	sd1172	+	24878	25584	2	707	ST0214	TCONS_00027952	XLOC_017156	4	SMil_00018857	sd2961	-	9845	16432	379	1099	7.48	1.66	1.15	1.76857	1.0804	0.222604	0	0	0.208156	0.949713	0	0	21.37	35.34	2.91	0.807666	0	0.105511	1.47979	0.0899919	0	0	0.192715	0
215	trans	NA	1 vs 1	126	NAT0205	TCONS_00004452	XLOC_002813	1	sd1173	+	40559	40766	82	208	ST0215	TCONS_00012250	XLOC_007726	5	SMil_00013911	sd1593	-	63637	65849	704	830	56.51	29.81	66.72	0	50.7117	0	64.8669	434.987	0	0	326.74	0	20.89	29.22	30.31	0	0.502258	0	0.0943433	0.793685	0	1.12444	74.1771	0
216	trans	NA	n vs n	392	NAT0206	TCONS_00004453	XLOC_002814	1	sd1173	-	71909	72303	3	395	ST0216	TCONS_00049576	XLOC_030211	2	SMil_00025023	sd6108	+	13884	14979	462	856	3.47	0	0	0	0.749264	0	0	0	0	0	0	0	3.22	0	0	26.8826	21.974	9.4145	112.406	130.988	84.458	4.51225	4.40275	16.7566
217	trans	NA	1 vs n	200	NAT0206	TCONS_00004453	XLOC_002814	1	sd1173	-	71909	72303	189	389	ST0217	TCONS_00044209	XLOC_026907	2	SMil_00023630	sd5128	+	21345	22110	485	681	3.47	0	0	0	0.749264	0	0	0	0	0	0	0	0.78	0	0	0	0	0	0	0.356658	0	0	0	0
218	trans	NA	1 vs 1	210	NAT0207	TCONS_00004503	XLOC_002845	1	sd1176	-	71451	71672	12	222	ST0218	TCONS_00010931	XLOC_006882	7	SMil_00029952	sd15115	+	2074	4580	400	603	11.3	5.58	0	0	0	0	35.4736	0	0	0	0	0	0	0.03	0.19	0	0.738285	0.210701	0	3.93134	0.759529	0	0	0.0275902
219	trans	NA	1 vs 1	413	NAT0208	TCONS_00004561	XLOC_002882	1	sd11798	.	7185	8200	3	416	ST0219	TCONS_00039489	XLOC_024031	1	NA	sd4393	.	23503	23918	1	414	0.25	0.32	0	0	0	0	0	0	0	0	0.0812222	0	0.92	1.04	0	0	0	0	0	2.294	0	0	0.957556	0
220	trans	NA	1 vs 1	280	NAT0209	TCONS_00004601	XLOC_002902	1	sd1180	.	75244	75523	3	280	ST0220	TCONS_00022266	XLOC_013807	1	NA	sd237	.	1396	2380	704	985	1.44	4.52	0	0	0	0	8.73612	0	0	0	8.17292	0	19.13	25.17	17.58	0	22.7202	1.17493	0	7.38252	0.489365	0	0	0.579756
221	trans	NA	n vs n	1423	NAT0210	TCONS_00004836	XLOC_003045	1	sd11921	-	3325	4800	1	1424	ST0221	TCONS_00057694	XLOC_035280	1	SMil_00000540	sd8	+	213508	216441	1	1442	2.77	0.62	2.33	0.67564	1.9697	1.88605	0.413485	2.32651	3.75201	2.84646	6.11552	3.19824	13.93	8.01	7.52	2.64081	1.68546	1.10299	14.319	9.63076	6.06871	6.21685	0.241478	1.91147
222	trans	NA	1 vs n	1418	NAT0210	TCONS_00004836	XLOC_003045	1	sd11921	-	3325	4800	6	1424	ST0222	TCONS_00024016	XLOC_014829	5	SMil_00007870	sd2540	+	21340	31959	1	1422	2.77	0.62	2.33	0.67564	1.9697	1.88605	0.413485	2.32651	3.75201	2.84646	6.11552	3.19824	1.67	1.28	2.42	0	0	2.05735	0.672769	0	5.71112	0	5.7534	2.70015
223	trans	NA	n vs n	1416	NAT0210	TCONS_00004836	XLOC_003045	1	sd11921	-	3325	4800	8	1424	ST0223	TCONS_00052813	XLOC_032180	2	SMil_00025804	sd6790	+	13131	25294	1	1420	2.77	0.62	2.33	0.67564	1.9697	1.88605	0.413485	2.32651	3.75201	2.84646	6.11552	3.19824	2.05	1.19	2.6	2.92593	7.62354	2.80279	3.94148	8.46258	9.94215	0.759362	0.515082	0.554488
224	trans	NA	n vs n	685	NAT0210	TCONS_00004836	XLOC_003045	1	sd11921	-	3325	4800	6	691	ST0224	TCONS_00017410	XLOC_010939	7	SMil_00015417	sd1944	+	29320	34228	19	696	2.77	0.62	2.33	0.67564	1.9697	1.88605	0.413485	2.32651	3.75201	2.84646	6.11552	3.19824	3.15	2.52	0.28	0.000136601	0.560446	0	3.47e-05	1.41255	0	7.86e-06	9.19e-06	0
225	trans	NA	n vs n	541	NAT0210	TCONS_00004836	XLOC_003045	1	sd11921	-	3325	4800	883	1424	ST0225	TCONS_00017408	XLOC_010938	1	SMil_00015416	sd1944	+	28558	29157	1	545	2.77	0.62	2.33	0.67564	1.9697	1.88605	0.413485	2.32651	3.75201	2.84646	6.11552	3.19824	5.42	23.89	0.48	10.263	3.02136	0	21.8631	21.6711	0	0	5.21047	0
226	trans	NA	n vs 1	774	NAT0211	TCONS_00005168	XLOC_003252	1	sd12058	.	2931	3798	1	766	ST0226	TCONS_00010555	XLOC_006643	1	NA	sd14894	.	3767	5908	3	777	10.9	23.1	15.19	10.7241	12.1394	3.8378	25.5991	14.5305	13.2681	3.49319	1.73951	1.44526	2.11	6.91	3.26	0.498815	4.12525	78.9355	0.520098	2.77013	28.9047	0.942009	0.0409391	38.6215
227	trans	NA	1 vs 1	337	NAT0212	TCONS_00005395	XLOC_003385	1	sd12131	.	11	525	199	514	ST0227	TCONS_00019005	XLOC_011842	1	NA	sd2073	.	56580	57333	411	748	5.23	6.8	3.52	0	0.277	0	0.389889	0.250889	0	0	2.70178	0.601333	6.12	89.75	0	2.63378	0.258333	3.76167	1.07867	0.116222	4.44422	13.1187	13.3373	2.00033
228	trans	NA	n vs 1	192	NAT0213	TCONS_00005403	XLOC_003393	1	sd12139	.	199	#REF!	7	199	ST0228	TCONS_00062770	XLOC_038541	1	NA	sd9625	.	10659	11375	508	700	0	18.51	0	0.30325	0	0.54725	0	0	0	0	0	0	8.67	4.87	5.06	0	0	0	0	0.373625	0.5945	4.34162	9.188	11.8021
229	trans	NA	n vs 1	785	NAT0214	TCONS_00005449	XLOC_003421	1	sd12168	.	3907	4699	1	793	ST0229	TCONS_00048241	XLOC_029377	1	NA	sd5848	.	8601	10929	1544	2329	0.34	0.49	0.08	0	0	0	0	0.234923	0	0	0	0	6.37	5.01	1.83	3.37968	3.66458	3.04672	7.62735	8.66734	4.37344	2.18137	1.7935	1.21733
230	trans	NA	1 vs 1	363	NAT0215	TCONS_00005658	XLOC_003539	1	sd12243	+	432	867	1	366	ST0230	TCONS_00047918	XLOC_029160	4	SMil_00002820	sd578	-	133532	138813	1	364	6.27	0	0	45.9501	36.3628	12.3161	0	0	0	0	0	0	11.59	0.67	0.01	79.5877	56.049	50.6987	0.226561	0.39648	0.115691	0.132715	0.296707	0
231	trans	NA	1 vs n	161	NAT0216	TCONS_00005698	XLOC_003563	1	sd12267	+	4698	#REF!	1	165	ST0231	TCONS_00018512	XLOC_011544	2	SMil_00015695	sd2031	-	29930	31318	450	611	268.41	0	0	0	0	0	0	5.489	0	0	0	0	0.63	1.05	0.03	0	0.771303	0	0	0	0	0	0	0
232	trans	NA	1 vs n	154	NAT0216	TCONS_00005698	XLOC_003563	1	sd12267	+	4698	#REF!	8	165	ST0232	TCONS_00030960	XLOC_018945	8	SMil_00019791	sd3299	-	1766	6504	183	337	268.41	0	0	0	0	0	0	5.489	0	0	0	0	25.87	6.38	23.86	32.662	20.4151	13.8076	8.51217	10.995	11.8721	27.8345	70.2471	18.4414
233	trans	NA	1 vs 1	659	NAT0217	TCONS_00005791	XLOC_003626	1	sd12312	.	4161	4962	63	734	ST0233	TCONS_00013237	XLOC_008355	1	NA	sd1654	.	28797	29800	84	743	0.6	0.72	0.48	0	0	0.274125	0	0	0	0	0	0	4.58	0.04	0	1.00998	0	1.14263	0.929019	1.14219	0.118989	1.07101	3.0563	1.83299
234	trans	NA	1 vs 1	164	NAT0218	TCONS_00006207	XLOC_003901	1	sd12519	+	565	776	1	166	ST0234	TCONS_00031336	XLOC_019168	2	SMil_00019921	sd3337	-	28107	36537	1	165	27.6	4.09	23.05	2.632	3.74925	0.548	0	0	0	0	0	0	19.33	13.33	6.19	48.9351	49.8588	45.4121	27.4963	29.6572	27.517	13.8666	19.9597	20.693
235	trans	NA	1 vs 1	336	NAT0219	TCONS_00006281	XLOC_003949	1	sd12544	-	8235	8570	6	336	ST0235	TCONS_00043422	XLOC_026431	4	SMil_00016089	sd5007	+	18835	23303	92	440	0.58	2.41	0	3.57863	5.68664	0	0	2.35208	0	0	0	0	0.33	2.28	0.47	0.00040694	0.000357943	0.803535	0.000340687	4.76663	1.75954	0.000419871	0.000396256	0.10709
236	trans	NA	1 vs 1	180	NAT0220	TCONS_00006293	XLOC_003958	1	sd12554	-	9106	9316	33	211	ST0236	TCONS_00024077	XLOC_014861	1	NA	sd2548	+	3237	5169	1753	1933	0	0	136.27	0.14125	0.124875	0.117125	0	0	0	0	0	0.138	8.67	1.96	0.69	23.0283	5.74621	15.3843	2.94527	1.02298	1.29598	1.75946	0.579183	0.240659
237	trans	NA	n vs 1	421	NAT0221	TCONS_00006313	XLOC_003976	1	sd12566	.	7054	7519	1	419	ST0237	TCONS_00040275	XLOC_024515	1	NA	sd4502	.	9293	9714	1	422	0.3	1.49	0.18	0	0.709918	0	0	3.95039	0	0	0.893363	0	9.72	4.31	1.3	6.73971	3.60416	3.79435	0	7.815	0.703429	0	0.746051	0
238	trans	NA	n vs 1	398	NAT0222	TCONS_00006327	XLOC_003984	1	sd1257	.	10752	11193	1	410	ST0238	TCONS_00062770	XLOC_038541	1	NA	sd9625	.	10659	11375	291	689	0.99	0	11.72	0	0	0	0	0	0	0	1.30102	0	8.67	4.87	5.06	0	0	0	0	0.373625	0.5945	4.34162	9.188	11.8021
239	trans	NA	n vs 1	656	NAT0223	TCONS_00006457	XLOC_004064	1	sd12622	.	19847	20605	1	655	ST0239	TCONS_00009049	XLOC_005727	1	NA	sd1399	.	44800	45907	44	700	0.43	3.37	0	0	0	0.39334	0	0	0	0	0	0	0.62	2.51	0.27	0.109761	0.0898537	0	0	0.850918	0	0	0.23144	0
240	trans	NA	1 vs 1	479	NAT0224	TCONS_00006565	XLOC_004131	1	sd1268	.	42726	43735	492	973	ST0240	TCONS_00006081	XLOC_003823	1	NA	sd12469	.	664	1143	1	480	4.9	6.74	1.62	1.25163	1.74064	0.629334	1.61175	3.07353	2.12342	1.06166	1.1858	0.419397	4.58	5.18	0.34	0	0.611051	0.713796	0	2.61254	2.12592	0	0	0
241	trans	NA	1 vs 1	345	NAT0225	TCONS_00006783	XLOC_004271	1	sd12794	-	8230	8604	39	375	ST0241	TCONS_00022785	XLOC_014114	2	SMil_00017122	sd2419	+	42183	44944	2304	2649	0.23	3.81	7.65	6.80656	48.9068	39.2256	45.168	34.1652	23.4455	115.86	82.8225	172.793	33.84	147.84	148.52	98.8199	86.2305	213.669	472.275	116.4	90.7157	1192.81	358.324	779.348
242	trans	NA	1 vs 1	692	NAT0226	TCONS_00006834	XLOC_004304	1	sd12811	-	4408	5103	1	696	ST0242	TCONS_00056788	XLOC_034698	7	SMil_00004279	sd777	+	90088	95021	539	1231	3.66	3.21	0.1	5.45743	5.92524	9.61756	5.8801	20.3156	5.56646	0.977699	5.68687	1.76445	57.06	91.32	81.33	75.1185	123.757	126.327	77.5751	135.216	127.147	46.7485	197.614	96.5517
243	trans	NA	1 vs 1	327	NAT0227	TCONS_00006890	XLOC_004338	1	sd12842	+	44	796	224	550	ST0243	TCONS_00021542	XLOC_013378	2	SMil_00016714	sd2303	-	5224	7817	79	406	0	9.44	0	0.594117	0.322944	1.1961	25.5756	6.66347	7.0875	0.848144	0	1.54001	0	22.87	0	0	0	1.34128	46.7331	1.75376	10.4613	0	0	0
244	trans	NA	n vs n	716	NAT0228	TCONS_00006891	XLOC_004339	1	sd12843	+	1312	2199	1	717	ST0244	TCONS_00063509	XLOC_039014	2	SMil_00028274	sd9873	-	11872	12894	202	908	4.45	2	3.35	3.40755	3.54188	4.23163	3.70782	4.48834	5.26412	0.819364	1.75837	0.670425	0.69	0.3	0.03	1.02417	0.950848	0.895509	4.22113	0.868281	0	0.577356	5.85e-06	0.722132
245	trans	NA	n vs n	456	NAT0228	TCONS_00006891	XLOC_004339	1	sd12843	+	1312	2199	432	888	ST0245	TCONS_00063510	XLOC_039015	2	SMil_00028275	sd9873	-	13214	13950	148	604	4.45	2	3.35	3.40755	3.54188	4.23163	3.70782	4.48834	5.26412	0.819364	1.75837	0.670425	0.68	0	0.48	0	0	2.43e-05	0.00011355	0	0	0.000929451	0	0
246	trans	NA	n vs n	295	NAT0229	TCONS_00006904	XLOC_004350	1	sd1285	+	59176	59517	45	342	ST0246	TCONS_00045123	XLOC_027443	3	SMil_00017746	sd5285	-	42027	43880	86	381	3.9	0	0	0.60425	0	0.502875	0	0	0	0	0	0	3.97	0.77	0.04	1.88354	5.24785	0.0995423	0.731186	1.03006	0.283079	0	0	0
247	trans	NA	1 vs n	293	NAT0229	TCONS_00006904	XLOC_004350	1	sd1285	+	59176	59517	50	342	ST0247	TCONS_00001649	XLOC_001049	13	SMil_00028652	sd10554	-	2166	9727	86	379	3.9	0	0	0.60425	0	0.502875	0	0	0	0	0	0	1.22	0.26	0.04	0.874964	2.5093	0.381949	0.139138	0.147692	0.144412	0	0	0.209401
248	trans	NA	n vs 1	273	NAT0230	TCONS_00006993	XLOC_004409	1	sd1290	+	22119	22395	1	277	ST0248	TCONS_00017836	XLOC_011191	13	SMil_00015263	sd1985	-	7620	13212	2690	2963	0.5	0.67	7.79	0	0.699875	0	0	0	1.34937	0	0	0	6.78	23.88	6.79	9.49691	3.39343	8.14586	11.477	8.36146	6.35007	8.23463	3.05116	3.58783
249	trans	NA	1 vs 1	280	NAT0231	TCONS_00007052	XLOC_004444	1	sd1294	+	63253	65592	10	289	ST0249	TCONS_00044332	XLOC_026972	4	SMil_00007147	sd515	-	93132	95374	43	323	8.84	18.02	4.58	2.93041	0.955418	3.50636	2.60766	9.06522	5.69124	2.16948	3.79632	1.50133	20.39	44.45	16.81	15.8063	26.755	6.77372	11.5129	64.5355	5.61418	7.68376	8.71235	5.81294
250	trans	NA	1 vs 1	153	NAT0232	TCONS_00007058	XLOC_004450	1	sd12950	.	4619	#REF!	1	155	ST0250	TCONS_00047536	XLOC_028943	1	NA	sd5711	.	2848	3629	273	426	1286.57	191.41	0	1.1045	0.979	1.09625	1.98638	0.64325	2.55163	0.744	0.065375	0.508375	0	10.08	0	6.81163	5.3145	5.07	8.936	9.14213	8.86663	2.7515	4.72	3.02525
251	trans	NA	1 vs 1	715	NAT0233	TCONS_00007198	XLOC_004556	3	sd13006	-	406	3092	1	740	ST0251	TCONS_00059121	XLOC_036161	1	NA	sd8410	.	6015	7588	5	720	1.91	0.67	0.3	0.319092	0	0.0645586	6.305	1.0834	0.0597427	0.269503	0	0	0.03	0.06	6.77	0	1.30616	0	0.127099	2.77149	0	0.291496	0.439798	0.310658
252	trans	NA	n vs n	219	NAT0234	TCONS_00007200	XLOC_004557	1	sd13006	-	4215	4434	1	220	ST0252	TCONS_00055990	XLOC_034176	1	SMil_00026624	sd7564	+	17538	20510	2624	2843	51.38	36.72	4.69	0	32.8867	0	0	28.1128	0	0	0	0	1.24	1.5	1.29	1.97472	0.0276977	0	7.82414	0.0434812	0.0943203	0.692793	0.649336	0
253	trans	NA	n vs n	218	NAT0234	TCONS_00007200	XLOC_004557	1	sd13006	-	4215	4434	2	220	ST0253	TCONS_00036509	XLOC_022245	4	SMil_00017913	sd3989	+	2679	5721	2210	2428	51.38	36.72	4.69	0	32.8867	0	0	28.1128	0	0	0	0	1.46	0.46	0.54	0.264075	0.838209	3.38601	0.279149	3.8808	4.45805	0.157089	0.0403744	2.0559
254	trans	NA	n vs n	217	NAT0234	TCONS_00007200	XLOC_004557	1	sd13006	-	4215	4434	3	220	ST0254	TCONS_00057695	XLOC_035280	3	SMil_00000541	sd8	+	213508	218319	2627	2844	51.38	36.72	4.69	0	32.8867	0	0	28.1128	0	0	0	0	13.93	8.01	7.52	0	1.56e-05	1.72e-05	0	0	0	0	1.42e-05	0
255	trans	NA	n vs 1	297	NAT0235	TCONS_00007203	XLOC_004560	1	sd13006	-	6684	6981	1	298	ST0255	TCONS_00036509	XLOC_022245	4	SMil_00017913	sd3989	+	2679	5721	160	457	0	1.35	7.66	0	101.173	6.57836	0	317.075	12.0078	0	0	0	1.46	0.46	0.54	0.264075	0.838209	3.38601	0.279149	3.8808	4.45805	0.157089	0.0403744	2.0559
256	trans	NA	1 vs 1	395	NAT0236	TCONS_00007445	XLOC_004710	1	sd1312	-	58014	58422	14	409	ST0256	TCONS_00017553	XLOC_011024	2	NA	sd196	+	96830	97425	72	467	5.35	0	0	0	0	3.3681	0	0	0	0	0	0	2.32	0	0	0	0.322812	0	0	0	0	0	0	0
257	trans	NA	n vs 1	173	NAT0237	TCONS_00007646	XLOC_004844	1	sd1323	.	77854	#REF!	1	173	ST0257	TCONS_00031744	XLOC_019412	1	NA	sd3389	.	32759	33220	263	436	92.94	6.21	0	0	0	242.563	0	0	0	0	0	0	1.53	4.76	1.65	0	0	0	0	1.48237	0.535007	0	0	0
258	trans	NA	1 vs 1	598	NAT0238	TCONS_00007805	XLOC_004947	1	sd13330	.	2714	3314	1	600	ST0258	TCONS_00022336	XLOC_013855	1	NA	sd2379	.	25147	26660	573	1171	0.5	0.22	0.36	0	0	0	0	0	0	0	0.166778	0.666444	0.15	4.6	0.85	0	0	0.511388	0	0	0.89124	0	0.0769306	3.58683
259	trans	NA	1 vs 1	262	NAT0239	TCONS_00007865	XLOC_004981	1	sd13362	.	4973	5234	1	262	ST0259	TCONS_00044087	XLOC_026837	1	NA	sd5104	.	2160	6216	2556	2834	6.65	4.4	4.36	0	0	0	12.9231	0	0	0	0	0	2.88	7.87	2.1	3.99088	2.49356	5.69528	7.65431	5.08836	7.81718	3.80857	5.65898	3.57233
260	trans	NA	1 vs 1	323	NAT0240	TCONS_00007933	XLOC_005024	1	sd1340	-	12797	13120	1	324	ST0260	TCONS_00016741	XLOC_010538	6	SMil_00015193	sd1895	+	12893	17567	1814	2137	4.13	0	0	10.5717	0	2.16281	81.2466	2.78287	0	142.258	0	0	0.87	1.08	1.03	0.296599	0.123105	0.249555	1.63625	0.064426	0.567521	3.68401	0	0.658076
261	trans	NA	n vs 1	260	NAT0241	TCONS_00007987	XLOC_005053	1	sd13422	.	6789	7054	1	237	ST0261	TCONS_00004859	XLOC_003058	1	NA	sd1193	.	6069	6872	167	427	9.16	0	0	4.0505	3.4515	2.19088	3.72538	2.35075	1.77737	1.57462	2.07313	1.07488	3.81	0	0	1.02113	0	1.079	0	0.2365	0.134	1.69825	1.88075	0.49725
262	trans	NA	n vs 1	237	NAT0242	TCONS_00007989	XLOC_005055	1	sd13424	-	1278	1576	1	243	ST0262	TCONS_00017899	XLOC_011224	2	NA	sd1990	+	4994	5867	122	359	2.76	0.27	0.95	0	9.86944	3.93833	5.75533	9.05078	5.72467	0	3.44722	5.94567	3.64	0.37	11.49	0	0	0.893667	0	0	0.113667	0	3.786	0.920222
263	trans	NA	1 vs 1	550	NAT0243	TCONS_00008010	XLOC_005073	1	sd13447	.	2566	3134	1	569	ST0263	TCONS_00017580	XLOC_011041	1	NA	sd1961	.	10733	11485	40	590	0.44	7.31	0	0	0	0	0	0	0.026375	0	0.027875	0.031	0.66	1.94	0.09	0.293333	0	0.121667	0.180222	0.466	0	0	0	0
264	trans	NA	1 vs 1	237	NAT0244	TCONS_00008095	XLOC_005132	1	sd13490	-	7181	7456	2	237	ST0264	TCONS_00007009	XLOC_004419	6	NA	sd1291	+	63432	65589	84	321	4.54	9.78	0.61	0	3.82979	15.0676	0	0	9.10218	0	0	29.593	58.91	34.92	67.92	78.2314	51.0072	52.5921	109.649	76.5989	52.6043	113.054	72.1146	117.539
265	trans	NA	n vs n	483	NAT0245	TCONS_00008184	XLOC_005180	1	sd13521	-	6441	6924	1	484	ST0265	TCONS_00059548	XLOC_036445	3	SMil_00026232	sd8543	+	3030	6314	1054	1537	0.14	1.6	0	3.50735	5.65602	5.56963	10.2827	4.56089	7.53339	0	4.07102	2.72618	0.09	0.02	0.03	0.0347668	0.170208	0.0349939	0.321867	0.0453151	0.0326499	3.65236	3.59262	4.40936
266	trans	NA	1 vs n	483	NAT0245	TCONS_00008184	XLOC_005180	1	sd13521	-	6441	6924	1	484	ST0266	TCONS_00062074	XLOC_038092	3	SMil_00027993	sd9395	+	8622	11881	1111	1570	0.14	1.6	0	3.50735	5.65602	5.56963	10.2827	4.56089	7.53339	0	4.07102	2.72618	0.42	5.17	0.01	0.818845	0.208245	1.87625	0.458847	0	0.00212207	0.148458	0	0
267	trans	NA	n vs n	478	NAT0245	TCONS_00008184	XLOC_005180	1	sd13521	-	6441	6924	6	484	ST0267	TCONS_00035082	XLOC_021400	1	SMil_00021004	sd3792	+	30866	33112	1078	1550	0.14	1.6	0	3.50735	5.65602	5.56963	10.2827	4.56089	7.53339	0	4.07102	2.72618	0	0	0	0	0.23724	0	0	0.0631502	0	0	0	0
268	trans	NA	n vs n	478	NAT0245	TCONS_00008184	XLOC_005180	1	sd13521	-	6441	6924	6	484	ST0268	TCONS_00027356	XLOC_016800	6	SMil_00004929	sd290	+	72579	78414	1726	2180	0.14	1.6	0	3.50735	5.65602	5.56963	10.2827	4.56089	7.53339	0	4.07102	2.72618	0.63	2.54	0.32	0	0	0.175308	0	0	0	0	1.27e-05	5.78e-06
269	trans	NA	n vs 1	643	NAT0246	TCONS_00008710	XLOC_005496	1	sd138	.	62024	62927	4	633	ST0269	TCONS_00029020	XLOC_017768	1	NA	sd307	.	42737	43608	1	644	3.22	0.62	2.21	1.46837	1.54662	0.244375	2.53175	0.9325	0.494125	1.81575	2.02338	0.28125	3.49	4.29	7.15	0.779925	0	1.25543	0	0.403425	1.17577	0.66428	1.30958	1.21678
270	trans	NA	1 vs 1	193	NAT0247	TCONS_00008809	XLOC_005563	1	sd1386	+	20932	#REF!	1	194	ST0270	TCONS_00029033	XLOC_017774	4	SMil_00019200	sd3071	-	22545	26203	61	254	79.95	0	0	0	0	0	0	0	2.02413	0	0	0	44.38	129.73	37.54	0.311453	0	0	0.492422	0.391503	0.510444	0.527674	0.145372	0
271	trans	NA	1 vs 1	216	NAT0248	TCONS_00008900	XLOC_005620	1	sd1391	+	31693	31940	1	221	ST0271	TCONS_00035887	XLOC_021856	11	SMil_00021244	sd3889	-	34487	38757	1	217	18.75	2.94	67.35	9.27944	0	0	0	0	0	0	0	0	6.9	5.91	14.16	16.0571	16.4942	13.6519	19.282	12.0691	18.2818	28.228	20.4011	18.8577
272	trans	NA	1 vs 1	225	NAT0249	TCONS_00008903	XLOC_005623	1	sd13913	+	744	972	1	229	ST0272	TCONS_00036790	XLOC_022410	6	SMil_00019142	sd4015	-	37578	42620	70	295	18.24	1.37	14.05	15.7814	86.352	132.384	187.373	168.288	43.8796	0	0	64.1336	10.02	15.22	6.16	10.4512	14.7435	15.6117	18.8467	10.5165	14.1724	11.3372	7.22143	7.83438
273	trans	NA	1 vs 1	254	NAT0250	TCONS_00008910	XLOC_005630	1	sd1392	+	66937	67207	8	271	ST0273	TCONS_00045253	XLOC_027517	3	SMil_00023878	sd5306	-	31155	32111	69	323	1.07	20.37	9.67	10.8166	131.777	0	21.1118	28.6518	0	27.4571	24.5131	0	11.19	11.82	2.77	0	1.83272	2.10995	0	1.36117	3.17414	0	0	1.24822
274	trans	NA	n vs 1	175	NAT0251	TCONS_00009040	XLOC_005720	1	sd13984	-	5089	#REF!	2	176	ST0274	TCONS_00027364	XLOC_016805	2	NA	sd2900	+	16308	17729	1086	1261	0	0	89.03	0	0.444875	0.091125	9.00437	1.38587	19.4406	0	0.588	0.509	0.59	2.58	0.67	2.26709	3.56718	1.58481	1.99756	2.18091	2.36877	3.24879	3.40626	3.59096
275	trans	NA	n vs 1	605	NAT0252	TCONS_00009050	XLOC_005728	1	sd1399	.	48342	48946	1	605	ST0275	TCONS_00031262	XLOC_019126	1	NA	sd3324	.	27871	28616	106	712	0.9	0.64	1.19	0	0	0	0.271222	0	0.185667	0	0	0	0.59	3.61	1.15	0	0	0.131977	0	0.159431	0.137802	0.503541	0	0
276	trans	NA	1 vs 1	318	NAT0253	TCONS_00009183	XLOC_005798	2	sd14031	-	333	1117	236	554	ST0276	TCONS_00024038	XLOC_014841	6	SMil_00017584	sd2544	+	39897	43191	1442	1750	3.96	0.3	0	0.234778	1.44411	0.198684	0	0	0	0	0	0	5	20.65	25.59	9.237	2.79778	8.11233	13.9331	9.38033	13.1422	2.86556	18.8668	9.49144
277	trans	NA	1 vs 1	490	NAT0254	TCONS_00009245	XLOC_005834	1	sd14083	+	149	639	1	491	ST0277	TCONS_00035502	XLOC_021644	2	SMil_00015482	sd3842	-	51177	53333	7	497	0	1.57	0	3.85921	0	8.77276	2.69835	3.76285	1.81338	2.13924	1.4722	4.20426	2.92	2	0.94	2.40417	2.06767	0.473788	3.21945	3.62776	1.81007	0.984442	1.77492	1.08413
278	trans	NA	1 vs 1	782	NAT0255	TCONS_00009248	XLOC_005837	1	sd14084	.	1	782	3	766	ST0278	TCONS_00030539	XLOC_018701	1	NA	sd3252	.	36656	38540	1	801	5.35	1.05	7.67	0	0	0	0	0	0	0	0.194441	0	11.92	6.84	9.63	0.0555564	0	1.17214	0.101921	0	1.57202	0.233455	0.235568	1.24754
279	trans	NA	1 vs 1	179	NAT0256	TCONS_00009249	XLOC_005838	1	sd14087	+	97	#REF!	1	180	ST0279	TCONS_00048052	XLOC_029243	5	SMil_00024625	sd5801	-	20385	24108	471	650	17.49	41.9	13.46	0.948875	0.296625	0.189875	5.68462	1.11037	8.65963	0	0.151375	1.13738	14.73	11.85	16.46	29.1106	33.7591	33.1423	20.2646	18.8335	21.3982	35.9308	53.4624	52.6916
280	trans	NA	1 vs n	212	NAT0257	TCONS_00009318	XLOC_005881	1	sd1411	-	63679	63891	1	213	ST0280	TCONS_00012881	XLOC_008132	5	SMil_00003423	sd163	+	79611	82911	1413	1625	15.79	0	0	0	63.0044	56.882	0	0	0	0	0	0	0	0.02	0.18	0.267914	0.0735863	0.716798	2.55017	0.348135	4.89575	0.924716	0.0478475	1.68001
281	trans	NA	1 vs n	212	NAT0257	TCONS_00009318	XLOC_005881	1	sd1411	-	63679	63891	1	213	ST0281	TCONS_00029217	XLOC_017882	5	SMil_00008552	sd3093	+	2115	5269	1395	1607	15.79	0	0	0	63.0044	56.882	0	0	0	0	0	0	0.7	4.18	3.86	3.90593	2.21748	2.6822	24.4001	14.4352	2.80576	6.17155	7.53559	1.19866
282	trans	NA	1 vs 1	239	NAT0258	TCONS_00009465	XLOC_005969	1	sd142	.	46718	46957	1	240	ST0282	TCONS_00061164	XLOC_037481	1	NA	sd9048	.	15145	15896	421	660	0	13.4	0	0	0	11.9741	0	0	0	0	0	0	6.22	132.22	0	11.7108	2.7512	25.3751	5.12682	6.93553	19.8152	0	0.622275	0.661483
283	trans	NA	1 vs 1	237	NAT0259	TCONS_00009487	XLOC_005987	1	sd14210	-	614	850	1	237	ST0283	TCONS_00030339	XLOC_018568	5	SMil_00019617	sd3220	+	38620	41688	128	365	0.91	18.25	0	0	0	26.0718	0	0	46.3257	0	0	0	8.08	31.18	1.19	7.53087	8.39465	8.48751	17.5543	25.9497	17.8497	0	0.260475	0.179089
284	trans	NA	1 vs 1	213	NAT0260	TCONS_00009500	XLOC_005995	1	sd1422	-	11807	12069	8	222	ST0284	TCONS_00001464	XLOC_000923	3	SMil_00010907	sd1048	+	23579	24994	127	340	1.19	5.92	20.07	161.362	0	13.3623	113.644	0	0	0	0	0	0.41	1.89	0.87	0.703867	2.90973	1.06982	0.99325	1.13002	1.13356	0	0.358505	1.28402
285	trans	NA	1 vs 1	1101	NAT0261	TCONS_00009506	XLOC_006000	1	sd14228	.	858	2522	565	1665	ST0285	TCONS_00032604	XLOC_019928	1	NA	sd349	.	61619	62737	17	1118	0.58	0.38	0.8	2.45432	0.529825	1.49264	0.829721	0.583693	1.27917	0.543457	0	1.08701	1.06	0.25	0.37	1.19092	0.886355	0.653096	0	0.699418	0.510298	0	0	0.121078
286	trans	NA	1 vs 1	428	NAT0262	TCONS_00009702	XLOC_006126	1	sd1435	.	71051	71544	67	494	ST0286	TCONS_00011618	XLOC_007338	1	NA	sd15516	.	4289	4730	14	442	0	0	114.28	0	0	0	0	0	0	1.45878	0	4.65744	0.33	0	1080.08	0	0	0	0	0	0	116.756	1.30102	9.09502
287	trans	NA	1 vs 1	185	NAT0263	TCONS_00009765	XLOC_006160	1	sd14386	-	3123	#REF!	1	191	ST0287	TCONS_00061624	XLOC_037789	3	SMil_00024343	sd9210	+	3790	5549	120	305	33.54	27.71	0	138.743	0	0	419.295	0	0	0	128.566	0	1.84	13.26	1.46	0	0	0.225965	0	0.434665	0.219082	0	0	0
288	trans	NA	1 vs 1	300	NAT0264	TCONS_00009808	XLOC_006185	1	sd1440	-	42912	43211	1	300	ST0288	TCONS_00023033	XLOC_014249	14	SMil_00017210	sd2446	+	43158	50819	2251	2553	0	2.65	0	6.1855	7.33095	0	0	8.16413	5.79963	0	0	0	15.39	76.04	1.63	39.5733	28.2748	36.1322	65.2992	64.2286	55.4382	6.54369	3.3011	1.52036
289	trans	NA	1 vs 1	341	NAT0265	TCONS_00009849	XLOC_006210	1	sd14413	+	6619	7017	1	342	ST0289	TCONS_00062655	XLOC_038470	2	SMil_00028103	sd9595	-	7429	8068	63	404	3.2	54.83	10.35	23.8736	5.21644	15.0144	9.83267	0.527778	13.9649	2.81567	5.79578	5.50333	0.46	8.62	2.8	0.445913	0.801798	0.139862	3.60963	2.08667	0.822179	2.87371	2.52879	0.257763
290	trans	NA	1 vs 1	331	NAT0266	TCONS_00009916	XLOC_006257	1	sd1448	+	75554	76229	350	676	ST0290	TCONS_00006462	XLOC_004066	3	SMil_00029419	sd12625	-	4782	6232	594	925	0	0	2.04	0	0	0.147444	0	0	0	0	0	0	18.25	17.06	26.01	3.16544	10.5468	7.60278	4.01478	7.29211	5.97011	2.99733	4.00211	8.27267
291	trans	NA	1 vs 1	257	NAT0267	TCONS_00010093	XLOC_006360	1	sd1458	+	13096	13466	1	258	ST0291	TCONS_00028677	XLOC_017574	5	SMil_00008425	sd3035	-	43621	47374	10	267	2.09	0	0	0	0	0.735222	0	0	0	0	0.699667	0	14.16	7.7	19.78	0.624649	2.8e-06	0.362368	0.355576	0.186603	1.138	0.199945	0.105957	0.552233
292	trans	NA	1 vs 1	96	NAT0268	TCONS_00010211	XLOC_006433	1	sd14666	-	1730	#REF!	1	97	ST0292	TCONS_00018415	XLOC_011490	6	SMil_00015680	sd2025	+	14947	19705	12	108	80.36	53.37	9.21	0	0	0	0	0	0	0	7.91162	9.3665	7.62	15.37	2.92	21.7134	15.897	18.1628	31.7069	38.7826	26.8886	4.07104	2.26383	8.78981
293	trans	NA	1 vs 1	1074	NAT0269	TCONS_00010346	XLOC_006511	1	sd14745	.	3780	4990	8	1082	ST0293	TCONS_00054114	XLOC_033014	1	NA	sd709	.	64127	69224	780	1854	0.36	6	1.88	0	0	0.390801	0	0	0.824672	0	0.255111	0.354333	2.01	0.47	4.93	1.10256	0.204111	0.625889	0.942889	0.0633333	1.06344	1.94556	3.844	1.361
294	trans	NA	1 vs n	263	NAT0270	TCONS_00010508	XLOC_006607	1	sd14853	+	1532	1794	1	263	ST0294	TCONS_00000733	XLOC_000445	1	SMil_00028468	sd10196	-	232	1788	1162	1427	0	0	10.75	0	5.06635	0	0	0	0	0	0	0	0.29	3.4	1.12	0	0.103754	0	0	0	0	0	0	0
295	trans	NA	1 vs n	263	NAT0270	TCONS_00010508	XLOC_006607	1	sd14853	+	1532	1794	1	263	ST0295	TCONS_00024988	XLOC_015376	2	SMil_00017875	sd2635	-	38260	40345	922	1187	0	0	10.75	0	5.06635	0	0	0	0	0	0	0	1.18	1.07	2.28	4.18643	0.924532	0.3834	6.51178	3.56858	0.532699	1.88638	0.338218	0.341663
296	trans	NA	1 vs n	263	NAT0270	TCONS_00010508	XLOC_006607	1	sd14853	+	1532	1794	1	263	ST0296	TCONS_00055807	XLOC_034061	2	SMil_00026570	sd7518	-	2646	4791	1354	1622	0	0	10.75	0	5.06635	0	0	0	0	0	0	0	1.2	1.26	0.88	7.68712	0.396411	0.134844	10.4577	3.06723	0.495639	1.34449	1.00593	0.725694
297	trans	NA	1 vs n	262	NAT0270	TCONS_00010508	XLOC_006607	1	sd14853	+	1532	1794	1	263	ST0297	TCONS_00002325	XLOC_001471	3	SMil_00028774	sd10836	-	7649	9670	1192	1454	0	0	10.75	0	5.06635	0	0	0	0	0	0	0	1.04	1.17	0.26	0.129284	0.46958	0.32586	0	1.26512	0.239877	0	1.10816	0
298	trans	NA	1 vs n	262	NAT0270	TCONS_00010508	XLOC_006607	1	sd14853	+	1532	1794	1	263	ST0298	TCONS_00036688	XLOC_022355	5	SMil_00021430	sd4003	-	10699	14534	1930	2192	0	0	10.75	0	5.06635	0	0	0	0	0	0	0	5.13	3.95	4.27	13.3303	10.6875	15.929	14.4925	10.3055	16.1107	2.35055	5.15987	5.1281
299	trans	NA	1 vs n	259	NAT0270	TCONS_00010508	XLOC_006607	1	sd14853	+	1532	1794	1	263	ST0299	TCONS_00048912	XLOC_029820	6	SMil_00024887	sd5998	-	5709	8671	1693	1952	0	0	10.75	0	5.06635	0	0	0	0	0	0	0	0.96	4.8	0.06	0.357045	0.0649623	0.0799683	7.87788	2.58143	0.965554	0	0	0
300	trans	NA	1 vs n	256	NAT0270	TCONS_00010508	XLOC_006607	1	sd14853	+	1532	1794	1	254	ST0300	TCONS_00006960	XLOC_004386	1	SMil_00029493	sd12889	-	7336	8430	724	980	0	0	10.75	0	5.06635	0	0	0	0	0	0	0	0.6	2.92	0.7	0.894981	0	1.01667	6.70244	0	7.80604	0.473002	0	0
301	trans	NA	1 vs 1	246	NAT0271	TCONS_00010515	XLOC_006613	1	sd1486	+	47228	47825	351	596	ST0301	TCONS_00029031	XLOC_017774	2	SMil_00019200	sd3071	-	19532	22355	1835	2081	0	0	2.67	0	0	0	0	0	0	0	0.630794	0	44.38	129.73	37.54	0.802093	0.583988	0.218638	0	1.78802	0.563193	0	0.503785	0
302	trans	NA	1 vs 1	204	NAT0272	TCONS_00010576	XLOC_006657	1	sd149	-	41793	42248	1	205	ST0302	TCONS_00041247	XLOC_025103	4	NA	sd4654	+	15499	17688	1	205	2.19	3.32	2.82	0	0	5.38228	0	20.0116	6.66465	0	0	2.56005	12.99	2.87	9.4	0	0	1.60573	0	3.63658	6.17816	0	0	3.06581
303	trans	NA	1 vs 1	616	NAT0273	TCONS_00010578	XLOC_006659	1	sd149	-	124178	125176	1	617	ST0303	TCONS_00057906	XLOC_035418	12	SMil_00027064	sd8061	+	10427	16011	1	608	0.41	0.51	4.68	0	2.91255	1.27884	0	1.64359	2.51691	0	2.40906	0.426045	0.17	0.05	0.03	1.02949	0.116326	0.178585	1.56411	0.0920941	0.100633	0.29809	0.0381725	0
304	trans	NA	n vs 1	351	NAT0274	TCONS_00010679	XLOC_006735	1	sd1498	+	25878	26247	1	355	ST0304	TCONS_00010673	XLOC_006731	2	SMil_00013443	sd1498	-	19888	22222	42	393	0.47	3.75	1.12	4.77964	2.8603	3.64733	4.53629	21.9154	1.12254	5.56305	6.95788	1.26145	6.49	4.8	1.9	6.82062	4.88198	2.10524	7.97789	8.4115	1.74721	1.19848	4.58239	0.36035
305	trans	NA	n vs 1	152	NAT0275	TCONS_00010680	XLOC_006736	1	sd1498	+	29008	#REF!	1	153	ST0305	TCONS_00010673	XLOC_006731	2	SMil_00013443	sd1498	-	19888	22222	529	681	0	0	770.89	0	2.48225	0.245125	0.36325	0.587375	0.124875	0	2.20875	0.28875	6.49	4.8	1.9	6.82062	4.88198	2.10524	7.97789	8.4115	1.74721	1.19848	4.58239	0.36035
306	trans	NA	1 vs 1	213	NAT0276	TCONS_00010730	XLOC_006767	1	sd15	-	63632	63851	1	214	ST0306	TCONS_00031882	XLOC_019502	5	SMil_00020074	sd3403	+	39289	42660	1	214	10.54	19.2	23.46	2188.58	1414.13	2328	1965.04	1236.96	1188.04	114.757	879.336	1203.54	0	0	0	0	0	0	0	0	0	0	0.0993026	0
307	trans	NA	1 vs 1	220	NAT0277	TCONS_00010823	XLOC_006824	1	sd15059	.	4649	4881	1	221	ST0307	TCONS_00016601	XLOC_010454	1	NA	sd1885	.	44448	45101	1	221	3.95	8.24	23.54	8.25225	11.9864	3.225	0	0.87175	4.15225	0	0	0.512625	0.62	0.64	3.31	47.1106	44.6514	41.0187	118.894	138.236	94.9011	13.7997	21.4045	33.6871
308	trans	NA	n vs 1	631	NAT0278	TCONS_00011015	XLOC_006933	1	sd15155	-	627	1577	320	951	ST0308	TCONS_00002881	XLOC_001813	3	SMil_00028847	sd11047	+	860	3352	679	1310	4.69	7.92	7.24	1.50383	3.3534	10.8627	1.50967	3.18111	6.18421	0	0.862484	0.305135	0.99	1.16	2.21	0.228149	0.378421	2.15763	0.141238	1.18971	0.867229	0	0.653185	0.0854884
309	trans	NA	n vs 1	1034	NAT0279	TCONS_00011045	XLOC_006951	2	sd1518	+	82524	83848	2	1037	ST0309	TCONS_00011129	XLOC_007008	1	NA	sd15234	.	3568	4731	79	1113	0.65	3	0.27	3.16988	0.650365	0.32743	6.26762	3.98278	0.221004	2.77188	0.242163	0.443369	3.82	13.6	6.15	1.74334	0.587847	0.515474	9.61258	3.97456	1.93354	4.76979	0.324586	1.9505
310	trans	NA	n vs 1	272	NAT0280	TCONS_00011062	XLOC_006966	1	sd1519	+	55255	55527	1	273	ST0310	TCONS_00006886	XLOC_004337	6	SMil_00029482	sd12842	-	5960	8530	1127	1399	3.66	3.84	0	0.892125	2.817	5.80638	7.19663	3.94813	16.2477	5.952	6.73637	20.9566	11.42	23.94	15.92	16.1959	0.105222	7.31011	9.38267	1.03656	12.8374	6.11022	0.738	5.85633
311	trans	NA	n vs 1	275	NAT0281	TCONS_00011285	XLOC_007109	1	sd1532	-	26151	26770	15	294	ST0311	TCONS_00015134	XLOC_009570	2	SMil_00030392	sd17776	+	6	2060	9	284	0.1	1.24	1.73	0	0	0	0	0	0	0	0	0.507958	2.2	6.48	0.11	0.63264	1.42948	2.60857	4.57844	1.33582	13.2729	1.60562	0.112267	0.1723
312	trans	NA	n vs 1	216	NAT0282	TCONS_00011291	XLOC_007115	1	sd1533	.	80347	80584	24	238	ST0312	TCONS_00031744	XLOC_019412	1	NA	sd3389	.	32759	33220	240	456	0	3.47	0	0	0	0	0	16.1416	0	0	0	0	1.53	4.76	1.65	0	0	0	0	1.48237	0.535007	0	0	0
313	trans	NA	n vs 1	252	NAT0283	TCONS_00011503	XLOC_007256	1	sd15459	.	5304	5618	1	252	ST0313	TCONS_00062509	XLOC_038381	1	NA	sd9554	.	2854	3328	1	253	0.34	2.1	0.41	0	0	0	0	101.701	35.8533	0	0	0	0.58	2.07	0.18	5.45325	6.51875	6.83287	6.898	10.616	16.4374	3.27937	11.2119	4.92138
314	trans	NA	n vs 1	328	NAT0284	TCONS_00011630	XLOC_007345	1	sd15521	-	2755	3083	1	329	ST0314	TCONS_00002881	XLOC_001813	3	SMil_00028847	sd11047	+	860	3352	537	865	2.75	0	0.37	0	0	2.01266	0	0	0	0	0	0	0.99	1.16	2.21	0.228149	0.378421	2.15763	0.141238	1.18971	0.867229	0	0.653185	0.0854884
315	trans	NA	n vs n	550	NAT0285	TCONS_00011644	XLOC_007356	1	sd1553	+	8933	9483	1	551	ST0315	TCONS_00034122	XLOC_020847	2	SMil_00020710	sd3678	-	17327	28892	719	1269	1.15	0.49	2.06	2.91424	2.6549	7.71742	1.35279	2.36373	2.39795	0	2.2475	1.59949	0.85	0.61	0.53	0.735564	0.807449	1.59542	0.940689	0.939461	1.38842	0	0.654396	0.779386
316	trans	NA	n vs n	549	NAT0285	TCONS_00011644	XLOC_007356	1	sd1553	+	8933	9483	2	551	ST0316	TCONS_00034420	XLOC_021012	1	SMil_00004771	sd371	-	55936	57606	966	1515	1.15	0.49	2.06	2.91424	2.6549	7.71742	1.35279	2.36373	2.39795	0	2.2475	1.59949	0.72	0.49	0.22	3.34627	1.23274	1.99533	2.29879	0.79797	2.99102	2.15384	0.59322	0.979501
317	trans	NA	1 vs n	232	NAT0286	TCONS_00011645	XLOC_007357	1	sd1553	+	9590	9822	1	233	ST0317	TCONS_00044233	XLOC_026923	4	SMil_00023638	sd5133	-	15472	17808	27	259	8.89	1.27	7.06	28.0055	32.8433	58.6178	0	18.648	25.9724	0	12.6516	0	7.48	5.14	4.77	0	0	1.91298	0	0	1.12566	0	0.930732	0.546888
318	trans	NA	n vs n	232	NAT0286	TCONS_00011645	XLOC_007357	1	sd1553	+	9590	9822	1	233	ST0318	TCONS_00034122	XLOC_020847	2	SMil_00020710	sd3678	-	17327	28892	380	612	8.89	1.27	7.06	28.0055	32.8433	58.6178	0	18.648	25.9724	0	12.6516	0	0.85	0.61	0.53	0.735564	0.807449	1.59542	0.940689	0.939461	1.38842	0	0.654396	0.779386
319	trans	NA	n vs 1	164	NAT0287	TCONS_00011646	XLOC_007358	1	sd1553	+	9999	#REF!	1	165	ST0319	TCONS_00034122	XLOC_020847	2	SMil_00020710	sd3678	-	17327	28892	39	203	249.24	0	0	0	0	0	0.372125	0	0	0	0	0	0.85	0.61	0.53	0.735564	0.807449	1.59542	0.940689	0.939461	1.38842	0	0.654396	0.779386
320	trans	NA	1 vs 1	343	NAT0288	TCONS_00011668	XLOC_007375	1	sd15550	.	1990	2333	1	344	ST0320	TCONS_00061149	XLOC_037475	1	NA	sd9044	.	33248	34469	233	576	5.49	1.14	0.99	0	7.54812	3.81913	0	0	0	0	3.22487	0	0	2.21	0	249.297	990.304	183.384	0.1885	1.95112	5.05225	27.1854	24.5245	1.19775
321	trans	NA	1 vs 1	372	NAT0289	TCONS_00011886	XLOC_007510	1	sd15706	+	1306	1847	2	375	ST0321	TCONS_00023382	XLOC_014457	4	SMil_00017369	sd2481	-	41936	45688	1	373	0.71	3.69	0.14	13.2404	4.89896	9.16089	15.4613	20.6238	8.53704	8.29109	0	7.05268	8.9	7.65	7.68	26.7623	26.278	21.9184	27.4609	27.3706	18.5344	20.0772	18.4909	18.0837
322	trans	NA	1 vs 1	345	NAT0290	TCONS_00011910	XLOC_007528	1	sd1572	+	27115	27460	1	346	ST0322	TCONS_00054180	XLOC_033055	4	SMil_00001934	sd710	-	58625	62789	1903	2248	2.71	0	0	0	1.25165	0	3.00431	4.13181	0	0	0	0	3.98	14.79	5.96	9.0167	5.23609	8.02638	19.4845	12.5858	7.71909	4.64223	6.44578	10.1744
323	trans	NA	1 vs 1	602	NAT0291	TCONS_00012004	XLOC_007574	1	sd1579	-	10692	11408	1	604	ST0323	TCONS_00029505	XLOC_018058	13	SMil_00019348	sd3123	+	20954	29011	1	603	0	13.34	0	0	0.878346	0	0	0	0	0	0	0	5.96	14.15	3.76	8.71614	16.5939	15.1338	8.71978	8.96122	5.03882	1.46297	1.80797	0.64803
324	trans	NA	1 vs 1	364	NAT0292	TCONS_00012015	XLOC_007578	2	sd158	+	69473	69935	1	365	ST0324	TCONS_00012032	XLOC_007586	2	SMil_00001724	sd158	-	69473	72288	1835	2199	36.24	332.5	3.53	1.35963	2.86675	0.904625	3.34775	7.61562	2.09463	0	0.234875	0	1.22	1.81	1.56	3.12057	2.22052	2.03354	2.71803	4.28166	2.74816	2.1886	2.05383	1.70613
325	trans	NA	n vs 1	156	NAT0293	TCONS_00012447	XLOC_007849	1	sd16023	.	910	#REF!	1	156	ST0325	TCONS_00062509	XLOC_038381	1	NA	sd9554	.	2854	3328	44	200	0	1186.72	0	0.2145	0.56675	0.7125	2.90187	8.17763	1.627	0	0	0	0.58	2.07	0.18	5.45325	6.51875	6.83287	6.898	10.616	16.4374	3.27937	11.2119	4.92138
326	trans	NA	1 vs 1	373	NAT0294	TCONS_00012474	XLOC_007867	1	sd1605	.	33381	33772	11	392	ST0326	TCONS_00030335	XLOC_018564	1	NA	sd322	.	54906	55426	37	410	20.95	1.6	21.45	0	0	0	0.881222	0	0	0	0	0	8.38	1.34	4.36	0.415436	2.68659	0	0.772816	0.539561	0	0	0	0
327	trans	NA	n vs 1	382	NAT0295	TCONS_00012504	XLOC_007887	1	sd16065	+	4739	5120	1	382	ST0327	TCONS_00062478	XLOC_038363	5	SMil_00010352	sd954	-	64137	71288	327	709	0.22	3.82	0	0	0.84516	1.07512	0	6.92123	2.98115	0	0	0	4.03	18.04	2.06	4.95616	6.17145	6.98117	32.9105	43.4408	39.2543	2.95669	2.81228	4.17863
328	trans	NA	n vs 1	742	NAT0296	TCONS_00012536	XLOC_007905	2	sd1608	-	48577	49677	1	741	ST0328	TCONS_00011129	XLOC_007008	1	NA	sd15234	.	3568	4731	80	822	1.18	7.21	1.74	1.05514	1.37127	0.220397	3.18126	6.69953	0.638265	4.77161	0	0.0988181	3.82	13.6	6.15	1.74334	0.587847	0.515474	9.61258	3.97456	1.93354	4.76979	0.324586	1.9505
329	trans	NA	1 vs 1	728	NAT0297	TCONS_00012783	XLOC_008059	1	sd1620	.	27324	28295	1	726	ST0329	TCONS_00005396	XLOC_003386	1	NA	sd12131	.	6352	7163	1	729	4.61	0.34	4.85	13.2365	0.32474	0	25.3311	0.171095	0	19.667	0	0	2.64	2.18	14.51	1.1507	0.271168	0.269663	5.72254	2.36063	0.988083	1.27092	0.261695	1.31279
330	trans	NA	1 vs 1	780	NAT0298	TCONS_00012985	XLOC_008199	1	sd1635	-	49874	50654	1	781	ST0330	TCONS_00012974	XLOC_008193	5	SMil_00014081	sd1635	+	46374	50654	428	1208	0	0	0	0	1.55964	0.753848	0.54587	9.34394	1.21148	0.96891	0	0	0.9	2.09	0.28	0	1.60349	0.464805	0.616008	3.11547	0	3.11e-05	0.383548	0.253819
331	trans	NA	1 vs 1	269	NAT0299	TCONS_00013058	XLOC_008244	1	sd16422	+	821	1089	1	269	ST0331	TCONS_00029271	XLOC_017920	9	SMil_00009176	sd3099	-	20349	26038	282	563	18.16	45.4	1.98	0	0	23.3442	0	0	0	0	0	0	56.38	62.96	9.55	127.796	48.6653	77.1871	7.60714	17.254	11.4636	38.8759	12.8549	17.6208
332	trans	NA	1 vs 1	277	NAT0300	TCONS_00013094	XLOC_008263	1	sd16457	-	575	852	1	278	ST0332	TCONS_00034920	XLOC_021306	24	SMil_00020950	sd3776	+	8847	20308	1	278	0.49	7.26	0	0	0	0	0	0.3805	0.42225	0	0	0	3.75	5.93	3.58	4.3491	5.29648	6.29921	10.9911	13.0645	8.83264	11.1762	6.51342	7.28307
333	trans	NA	1 vs 1	231	NAT0301	TCONS_00013112	XLOC_008273	1	sd1646	+	1255	1487	1	233	ST0333	TCONS_00043578	XLOC_026528	4	SMil_00020036	sd5036	-	31428	35419	57	288	0	17.75	9.42	84.0164	10.9478	58.6178	0	130.536	90.9035	74.8701	0	141.996	4.3	16.94	6.7	12.9994	21.2737	15.0828	20.4614	22.9202	15.2067	9.12648	17.7488	16.2919
334	trans	NA	n vs 1	585	NAT0302	TCONS_00013121	XLOC_008280	1	sd1647	.	64984	65571	1	586	ST0334	TCONS_00045661	XLOC_027779	1	NA	sd5379	.	28039	30694	3	588	0.1	5.86	0	0.467778	0.205556	0	0.575778	0	0	0.480889	0	0	0.4	3.3	0.18	0	0.0306243	0	0	0	0	0	0	0
335	trans	NA	1 vs 1	352	NAT0303	TCONS_00013228	XLOC_008348	1	sd16538	-	102	838	1	359	ST0335	TCONS_00049152	XLOC_029950	3	SMil_00022982	sd6025	+	16082	20970	3	355	0.68	0.76	0	1.18138	7.00288	6.27225	0.381125	3.70325	7.51612	0.753125	5.41763	5.03625	0	2.59	0.02	0.0437187	0.324582	1.18003	33.9934	44.9714	17.7866	1.67422	9.33511	0.232222
336	trans	NA	1 vs 1	271	NAT0304	TCONS_00013330	XLOC_008411	1	sd1658	.	70493	70764	1	272	ST0336	TCONS_00031701	XLOC_019387	1	NA	sd3384	.	44470	45121	201	472	3.18	0	8.28	0	0	0	0	3.02333	3.17244	0	0	0	0.27	1.21	0.32	0.760444	1.67433	0.258652	0.701444	3.01989	0.640889	0.389111	1.324	0.735778
337	trans	NA	1 vs 1	154	NAT0305	TCONS_00013350	XLOC_008424	1	sd16593	.	3989	5014	873	1026	ST0337	TCONS_00013587	XLOC_008559	1	NA	sd16721	.	4699	4853	1	155	0	0	0.82	0.634111	0.400889	0.974778	1.33367	1.15122	1.83644	3.11978	1.84211	0.978778	0	0	1025.25	4.70845	19.0774	5.42292	1.1466	2.53806	1.52601	2.26353	4.34292	5.27918
338	trans	NA	1 vs n	154	NAT0306	TCONS_00013506	XLOC_008509	1	sd1668	+	28791	#REF!	1	155	ST0338	TCONS_00048391	XLOC_029475	2	SMil_00024744	sd5884	-	6790	7450	157	311	2279.02	576.22	4287.4	20.3795	14.6143	30.118	23.7496	13.4198	50.246	7.54725	18.3057	12.2324	1.66	62.84	0	1.50007	0	3.03072	0	0.387874	3.04627	14.6875	5.17752	0.960079
339	trans	NA	1 vs n	152	NAT0306	TCONS_00013506	XLOC_008509	1	sd1668	+	28791	#REF!	2	155	ST0339	TCONS_00040691	XLOC_024761	7	SMil_00004723	sd456	-	44402	48385	98	250	2279.02	576.22	4287.4	20.3795	14.6143	30.118	23.7496	13.4198	50.246	7.54725	18.3057	12.2324	0.41	20.37	0.67	0.350889	0.133444	0.621556	0.368667	0	1.05944	3.034	2.23022	0.297333
340	trans	NA	1 vs n	213	NAT0307	TCONS_00013507	XLOC_008510	1	sd1668	+	50045	50258	1	214	ST0340	TCONS_00053250	XLOC_032490	2	SMil_00017364	sd6893	-	37419	38721	78	291	0	0	27.3	0	20.2538	0	51.6548	0	0	285.369	141.78	0	0.31	0	2.63	0	0	0	0	0	0	0.799987	0	0.103359
341	trans	NA	1 vs n	207	NAT0307	TCONS_00013507	XLOC_008510	1	sd1668	+	50045	50258	1	208	ST0341	TCONS_00052633	XLOC_032067	3	SMil_00025775	sd6759	-	1793	4731	84	291	0	0	27.3	0	20.2538	0	51.6548	0	0	285.369	141.78	0	0.36	0.15	0.11	0.470352	0.205024	0.411046	0.865864	0.202854	0.698174	2.60081	0.398407	0.410014
342	trans	NA	1 vs n	207	NAT0307	TCONS_00013507	XLOC_008510	1	sd1668	+	50045	50258	1	208	ST0342	TCONS_00040391	XLOC_024584	3	SMil_00022454	sd4517	-	32942	34046	84	291	0	0	27.3	0	20.2538	0	51.6548	0	0	285.369	141.78	0	0	0	0	5.32389	4.39711	4.54367	12.7883	8.24722	8.197	17.0038	8.80556	4.03744
343	trans	NA	1 vs n	206	NAT0307	TCONS_00013507	XLOC_008510	1	sd1668	+	50045	50258	2	208	ST0343	TCONS_00026619	XLOC_016349	7	SMil_00008608	sd2815	-	79788	84044	84	290	0	0	27.3	0	20.2538	0	51.6548	0	0	285.369	141.78	0	0	0	0	1.185	0.182222	0.344111	0.509556	1.31544	0	6.363	0.719222	1.52811
344	trans	NA	1 vs n	206	NAT0307	TCONS_00013507	XLOC_008510	1	sd1668	+	50045	50258	1	207	ST0344	TCONS_00035825	XLOC_021825	2	SMil_00021226	sd3881	-	21237	23916	85	291	0	0	27.3	0	20.2538	0	51.6548	0	0	285.369	141.78	0	0.19	0.32	0.44	8.71232	3.90141	5.9094	3.27051	1.55012	5.23427	11.5307	7.53967	0.696177
345	trans	NA	1 vs n	205	NAT0307	TCONS_00013507	XLOC_008510	1	sd1668	+	50045	50258	2	207	ST0345	TCONS_00045284	XLOC_027536	3	SMil_00007282	sd531	-	2760	6413	205	410	0	0	27.3	0	20.2538	0	51.6548	0	0	285.369	141.78	0	0.39	0.29	0.46	1.09997	0.414257	0.74993	2.96772	1.66067	1.02384	0.987376	0.599461	0.226369
346	trans	NA	1 vs n	203	NAT0307	TCONS_00013507	XLOC_008510	1	sd1668	+	50045	50258	1	204	ST0346	TCONS_00012925	XLOC_008158	2	SMil_00030183	sd16318	-	2	1265	88	291	0	0	27.3	0	20.2538	0	51.6548	0	0	285.369	141.78	0	0	0.09	0.18	0	0.398367	0.254474	0	1.86462	0.380374	0.707654	0.0853802	0
347	trans	NA	1 vs n	164	NAT0307	TCONS_00013507	XLOC_008510	1	sd1668	+	50045	50258	7	171	ST0347	TCONS_00025359	XLOC_015598	2	SMil_00018034	sd2677	-	42880	45744	1	165	0	0	27.3	0	20.2538	0	51.6548	0	0	285.369	141.78	0	2.91	4.43	3.45	17.6623	14.1452	14.1011	20.9363	14.3225	21.5358	27.8857	23.9379	16.5577
348	trans	NA	1 vs 1	341	NAT0308	TCONS_00013552	XLOC_008538	1	sd16700	.	847	1188	1	342	ST0348	TCONS_00045323	XLOC_027563	1	NA	sd5312	.	2245	3540	169	510	3.06	0.58	2.34	3.42037	0.426375	2.45162	4.2265	0.774625	3.69	4.0805	5.34075	1.374	2.22	1.6	4.62	0	0	0.0892537	0	0.114692	0	0	0.093816	0.198904
349	trans	NA	n vs 1	1152	NAT0309	TCONS_00013650	XLOC_008600	1	sd1677	+	10476	11675	1	1200	ST0349	TCONS_00051140	XLOC_031155	27	SMil_00008189	sd643	-	33264	47569	4110	5262	1.58	0.7	0.53	0	0	0	0	0	0.0927636	0	0	0	53.33	44.71	40.05	1.77507	2.83027	2.9265	7.03507	5.63537	9.18357	7.29467	10.4603	6.17364
350	trans	NA	1 vs 1	292	NAT0310	TCONS_00013761	XLOC_008670	1	sd16821	+	2077	2371	1	295	ST0350	TCONS_00031415	XLOC_019222	2	SMil_00019948	sd3347	-	41734	43790	863	1155	0.41	7.22	0.49	23.6401	15.9962	10.4121	65.4432	49.062	12.6598	0	12.418	6.8904	5.21	15.16	2.53	1.01604	0.804634	0.727496	3.1358	1.10235	1.55063	0.955762	1.3211	0.0711315
351	trans	NA	1 vs 1	209	NAT0311	TCONS_00013788	XLOC_008686	1	sd1685	+	35700	35915	1	210	ST0351	TCONS_00004039	XLOC_002553	1	SMil_00029043	sd11565	-	3192	4184	338	548	1.46	0	34.55	0	0	0	1.20588	0.766375	1.62187	0	0	0	0.3	0	0.23	0	3.91152	3.75807	0	1.12119	2.07362	0	0.151268	0.489351
352	trans	NA	1 vs 1	518	NAT0312	TCONS_00013805	XLOC_008699	1	sd16871	+	408	928	1	521	ST0352	TCONS_00009927	XLOC_006264	5	SMil_00006856	sd1449	-	11927	15279	114	632	0.88	1.16	1.5	0.830873	0.335824	0.419376	1.54563	1.07912	0	0	0	2.2724	3.99	2.69	0.42	1.67898	2.08503	2.40801	1.29475	1.30906	0.671487	0.645346	0.461204	2.94707
353	trans	NA	1 vs 1	158	NAT0313	TCONS_00013823	XLOC_008712	1	sd1689	+	49413	49638	1	160	ST0353	TCONS_00013820	XLOC_008710	14	SMil_00014320	sd1689	-	41148	48667	2	160	1.15	20.44	9.54	0	0	18.1861	0	0	0	0	15.6868	52.8664	9.98	6.33	21.28	21.1379	20.5003	25.846	17.0975	21.814	26.9925	47.4269	55.5585	26.1649
354	trans	NA	n vs 1	214	NAT0314	TCONS_00013966	XLOC_008808	1	sd16987	.	1256	1473	1	216	ST0354	TCONS_00009049	XLOC_005727	1	NA	sd1399	.	44800	45907	279	493	1.38	62.17	0	0	52.7921	0	0	90.3088	0	0	0	23.0332	0.62	2.51	0.27	0.109761	0.0898537	0	0	0.850918	0	0	0.23144	0
355	trans	NA	1 vs 1	256	NAT0315	TCONS_00014210	XLOC_008949	1	sd1710	-	36	309	1	261	ST0355	TCONS_00045834	XLOC_027894	7	SMil_00024029	sd5409	+	6344	11141	32	288	9.81	1.04	6.21	121.803	107.759	78.5755	148.453	94.0706	71.144	128.348	78.3159	25.6944	26.4	36.36	15.05	21.8063	22.0012	26.4271	17.0746	20.2013	27.2844	9.0133	15.6966	14.1856
356	trans	NA	1 vs 1	136	NAT0316	TCONS_00014315	XLOC_009010	1	sd1719	-	64375	64745	235	371	ST0356	TCONS_00012901	XLOC_008145	3	SMil_00014056	sd1631	+	21006	24110	2754	2890	4.18	4.05	1.68	9.45918	2.83067	3.60879	13.4632	12.3907	7.77549	22.0064	16.075	6.24368	7.79	11.08	11.68	9.53215	8.75194	13.3724	15.8264	13.1906	11.5805	27.3505	16.3368	30.0743
357	trans	NA	1 vs 1	257	NAT0317	TCONS_00014345	XLOC_009028	1	sd1722	.	62740	62997	1	258	ST0357	TCONS_00022335	XLOC_013854	1	NA	sd2379	.	24331	24891	87	344	1.28	0.84	6.16	0	3.76863	0	0	0	0	0	0	0	0	3.02	0	0	0	0.705743	0	0	0.658055	0	0	3.07528
358	trans	NA	1 vs 1	575	NAT0318	TCONS_00014514	XLOC_009142	1	sd1735	-	61670	62244	1	575	ST0358	TCONS_00040259	XLOC_024501	4	SMil_00022418	sd4500	+	33264	36459	1126	1701	3.33	4.29	3.48	25.52	7.524	9.35794	35.0345	9.88737	14.6521	72.2228	29.059	14.2209	5.31	12.14	5.82	3.25702	7.94187	7.9149	8.6785	8.37425	8.98351	12.8956	8.56444	12.5255
359	trans	NA	1 vs 1	194	NAT0319	TCONS_00014540	XLOC_009159	1	sd17361	-	3613	#REF!	1	195	ST0359	TCONS_00055730	XLOC_034013	8	SMil_00003763	sd750	+	19440	23479	71	265	0	26.97	0	0	44.3826	0	0	305.963	786.692	0	0	0	24.33	222.79	0.6	15.3173	24.8706	19.0144	264.387	498.356	105.841	0	0.107784	0.220404
360	trans	NA	1 vs 1	200	NAT0320	TCONS_00014648	XLOC_009228	1	sd17442	+	58	#REF!	1	200	ST0360	TCONS_00042515	XLOC_025869	6	SMil_00023130	sd4849	-	7323	10946	40	241	18.91	2.98	86.06	0	0	48.2224	90.6494	182.132	0	0	0	234.646	10.46	11.08	31.04	11.4647	9.6188	10.6831	25.1915	26.6527	23.6291	11.844	12.5807	39.2407
361	trans	NA	1 vs 1	360	NAT0321	TCONS_00014692	XLOC_009256	1	sd1748	-	3620	3998	1	361	ST0361	TCONS_00010064	XLOC_006341	2	SMil_00004439	sd1456	+	42724	45179	255	602	0	19.88	0	0	0	0.44	0	0	0.671889	1.70433	0	0.728667	0	0	0	0	0.0844444	0.0786667	0	0	0.0804444	0.191889	0.127111	0.141111
362	trans	NA	1 vs 1	202	NAT0322	TCONS_00014726	XLOC_009282	1	sd1750	+	133	376	1	203	ST0362	TCONS_00016368	XLOC_010327	4	SMil_00015049	sd1867	-	4336	8016	13	215	0.8	4.17	0	20.6033	8.06269	21.4589	20.2693	0	0	0	18.578	0	20.07	8.77	23.64	13.5702	12.7832	10.5143	4.76452	5.12624	3.57548	0.566113	0.970924	2.24647
363	trans	NA	n vs 1	232	NAT0323	TCONS_00014789	XLOC_009331	1	sd17556	.	9	318	1	232	ST0363	TCONS_00027732	XLOC_017016	1	NA	sd2935	.	14440	14862	1	233	5.7	0.73	0	0	29.0104	16.1033	0	0	0	0	0	10.7563	1.61	0	0	3.84267	10.9913	15.6553	0	0	0.920222	0	0	3.051
364	trans	NA	1 vs 1	366	NAT0324	TCONS_00014790	XLOC_009332	1	sd17556	.	736	1162	1	361	ST0364	TCONS_00037192	XLOC_022635	1	NA	sd4079	.	7262	7695	68	434	1.23	0.12	0	0	1.73632	0	0	0	0	0	0	0	5.98	0.24	3.08	1.01289	0	2.12167	0	0	0.849333	0	0	0
365	trans	NA	1 vs 1	154	NAT0325	TCONS_00014861	XLOC_009374	1	sd176	+	51185	51574	47	201	ST0365	TCONS_00034139	XLOC_020858	9	SMil_00005663	sd368	-	67558	70843	2	156	3.56	0.15	7.06	0	0	36.8383	0	0	29.467	0	1.92463	21.8947	2.31	2.92	4.22	3.4262	11.5667	7.17576	5.34805	8.18415	13.2777	6.50261	12.4872	7.91208
366	trans	NA	1 vs 1	233	NAT0326	TCONS_00014862	XLOC_009375	1	sd176	+	56669	57148	1	234	ST0366	TCONS_00042188	XLOC_025667	1	SMil_00015777	sd4797	-	44961	45791	1	234	0	2.13	0	0.379	0	0	0.697974	0.80925	0	1.57678	0	0	0	0	0	2.74178	2.20256	2.582	7.14167	29.4037	10.3097	1.77367	0.219222	2.31378
367	trans	NA	n vs 1	342	NAT0327	TCONS_00014893	XLOC_009391	1	sd17614	.	157	987	487	829	ST0367	TCONS_00010555	XLOC_006643	1	NA	sd14894	.	3767	5908	1800	2142	1.99	4.1	0.92	0	0.663452	41.3139	0	0.800537	14.1994	0	0	20.1649	2.11	6.91	3.26	0.498815	4.12525	78.9355	0.520098	2.77013	28.9047	0.942009	0.0409391	38.6215
368	trans	NA	n vs 1	316	NAT0328	TCONS_00014961	XLOC_009441	1	sd1766	.	7311	7628	2	318	ST0368	TCONS_00055210	XLOC_033690	1	NA	sd7371	.	17830	18976	257	573	2.66	0	0	4.62222	0	0	0	0	0	0	0	0	1.93	0.77	5.85	0	0	0	0.19	0.0615556	0	0	0.274444	0
369	trans	NA	1 vs 1	394	NAT0329	TCONS_00014999	XLOC_009467	1	sd1768	+	12354	13248	2	396	ST0369	TCONS_00020060	XLOC_012507	3	SMil_00016240	sd2177	-	17724	20362	1	395	0.23	1.26	1.4	0.599341	0.979493	2.56239	2.48316	2.5186	5.50625	19.127	0.786699	23.554	0.18	0.18	3.53	0	3.69e-06	3.63e-06	3.8e-06	4.04e-06	0	0	0	0
370	trans	NA	1 vs 1	359	NAT0330	TCONS_00015003	XLOC_009471	1	sd17689	+	926	1320	33	395	ST0370	TCONS_00056419	XLOC_034463	8	SMil_00002590	sd767	-	65723	83916	1673	2032	0	2.15	0	11.4216	22.2289	16.4154	14.6701	13.7636	23.0089	0.95225	7.32512	3.00712	4.61	13.93	0.07	0.765493	0.000150249	0.000148998	0.000138894	0.000130045	0.000140696	0	0	0
371	trans	NA	1 vs 1	360	NAT0331	TCONS_00015022	XLOC_009486	1	sd17699	-	1869	2228	1	360	ST0371	TCONS_00014011	XLOC_008836	10	SMil_00003567	sd170	+	13992	17498	4	369	13.39	13.97	3.88	0	0	0	0	0	0	0	0	1.40122	15.28	13.23	2.36	0	2.41926	0	0.758197	0.586829	4.33e-05	3.66e-05	0.526696	2.99139
372	trans	NA	n vs n	359	NAT0332	TCONS_00015064	XLOC_009515	1	sd1772	-	33836	34194	1	359	ST0372	TCONS_00012655	XLOC_007969	4	SMil_00030145	sd16140	+	37	3374	1510	1871	12.47	9.54	8.1	0.613125	0.20125	1.47037	0	0	0.663	1.37712	0.9405	1.7835	1.1	1.75	2.01	1.073	1.29941	0.000305197	3.96509	4.25771	1.74312	5.11798	1.60999	0.000167854
373	trans	NA	n vs n	341	NAT0332	TCONS_00015064	XLOC_009515	1	sd1772	-	33836	34194	4	347	ST0373	TCONS_00055160	XLOC_033662	4	SMil_00025915	sd7353	+	10820	17587	2758	3099	12.47	9.54	8.1	0.613125	0.20125	1.47037	0	0	0.663	1.37712	0.9405	1.7835	0.17	1.19	0.44	3.46051	1.70411	2.86628	15.4507	9.63397	5.57225	3.24698	2.11723	2.61643
374	trans	NA	n vs n	257	NAT0332	TCONS_00015064	XLOC_009515	1	sd1772	-	33836	34194	102	359	ST0374	TCONS_00047457	XLOC_028889	4	SMil_00001689	sd57	+	62531	65598	2257	2514	12.47	9.54	8.1	0.613125	0.20125	1.47037	0	0	0.663	1.37712	0.9405	1.7835	0.77	1.76	1.91	0.294271	0.72627	1.63361	1.83088	1.43013	3.02025	0.152931	1.51782	3.92546
375	trans	NA	n vs n	286	NAT0333	TCONS_00015065	XLOC_009516	1	sd1772	-	34281	34566	1	286	ST0375	TCONS_00047457	XLOC_028889	4	SMil_00001689	sd57	+	62531	65598	1885	2171	1.35	2.42	0	43.8925	47.1715	32.8622	93.0373	105.509	29.8841	198.999	83.8628	40.5591	0.77	1.76	1.91	0.294271	0.72627	1.63361	1.83088	1.43013	3.02025	0.152931	1.51782	3.92546
376	trans	NA	n vs n	283	NAT0333	TCONS_00015065	XLOC_009516	1	sd1772	-	34281	34566	3	281	ST0376	TCONS_00055160	XLOC_033662	4	SMil_00025915	sd7353	+	10820	17587	2373	2656	1.35	2.42	0	43.8925	47.1715	32.8622	93.0373	105.509	29.8841	198.999	83.8628	40.5591	0.17	1.19	0.44	3.46051	1.70411	2.86628	15.4507	9.63397	5.57225	3.24698	2.11723	2.61643
377	trans	NA	n vs n	261	NAT0333	TCONS_00015065	XLOC_009516	1	sd1772	-	34281	34566	1	262	ST0377	TCONS_00012655	XLOC_007969	4	SMil_00030145	sd16140	+	37	3374	1163	1424	1.35	2.42	0	43.8925	47.1715	32.8622	93.0373	105.509	29.8841	198.999	83.8628	40.5591	1.1	1.75	2.01	1.073	1.29941	0.000305197	3.96509	4.25771	1.74312	5.11798	1.60999	0.000167854
378	trans	NA	n vs 1	384	NAT0334	TCONS_00015066	XLOC_009517	1	sd1772	-	34658	35047	1	385	ST0378	TCONS_00055161	XLOC_033662	4	SMil_00025915	sd7353	+	10842	17373	1880	2255	2.51	1.76	2.77	0	0.783858	3.98252	3.70526	1.28187	4.60422	0	2.88695	4.17041	0.17	1.19	0.44	0	0	0	0	0.253336	0	0	0	0
379	trans	NA	n vs n	637	NAT0335	TCONS_00015067	XLOC_009518	1	sd1772	-	35116	35773	18	655	ST0379	TCONS_00055161	XLOC_033662	4	SMil_00025915	sd7353	+	10842	17373	1151	1796	1.41	1.26	1.9	1.51385	0.205229	4.57496	2.33242	3.92197	3.56241	5.44215	1.57363	10.0502	0.17	1.19	0.44	0	0	0	0	0.253336	0	0	0	0
380	trans	NA	n vs n	618	NAT0335	TCONS_00015067	XLOC_009518	1	sd1772	-	35116	35773	19	637	ST0380	TCONS_00023044	XLOC_014254	4	SMil_00017229	sd2447	+	9851	12242	1039	1669	1.41	1.26	1.9	1.51385	0.205229	4.57496	2.33242	3.92197	3.56241	5.44215	1.57363	10.0502	0.72	0.18	0.29	4.36266	0.123152	0.353667	2.88238	0.195238	0.281063	1.69887	1.0237	0.38059
381	trans	NA	n vs 1	264	NAT0336	TCONS_00015068	XLOC_009519	1	sd1772	-	36367	36658	28	292	ST0381	TCONS_00047457	XLOC_028889	4	SMil_00001689	sd57	+	62531	65598	343	607	21.52	7.71	21.34	3.56585	0	0	0	0	0	0	0	0	0.77	1.76	1.91	0.294271	0.72627	1.63361	1.83088	1.43013	3.02025	0.152931	1.51782	3.92546
382	trans	NA	1 vs 1	220	NAT0337	TCONS_00015069	XLOC_009520	1	sd1772	-	36790	37014	2	222	ST0382	TCONS_00054137	XLOC_033030	1	NA	sd7096	+	19459	20289	182	402	1.17	2.98	19.5	0	0	0	106.291	0	0	0	0	0	0.49	1.89	0.52	2.66324	0.687437	2.01094	4.59833	2.79815	3.00627	5.52991	4.77355	1.6279
383	trans	NA	1 vs 1	397	NAT0338	TCONS_00015115	XLOC_009552	1	sd17763	-	497	893	1	397	ST0383	TCONS_00051657	XLOC_031489	7	SMil_00025546	sd6559	+	11081	14782	11	410	1.62	12.07	1.95	9.19951	4.4169	0	3.47252	1.20229	0.864167	46.4406	6.34445	1.96153	8.32	13.62	7.41	4.22186	3.56049	3.3463	5.36013	6.21926	3.05105	24.119	6.53185	6.2923
384	trans	NA	1 vs 1	235	NAT0339	TCONS_00015129	XLOC_009565	1	sd1777	-	33329	33564	3	236	ST0384	TCONS_00018173	XLOC_011362	6	SMil_00004027	sd201	+	118540	121197	1519	1754	30.71	0	0	0.507625	0	1.21687	1.55537	0.3225	0.68675	0.102375	0.04525	0	0.26	9.77	8.42	0	0.0522318	0.57319	0.231656	0.815916	2.33796	0	0.0673934	4.05994
385	trans	NA	n vs n	1000	NAT0340	TCONS_00015130	XLOC_009566	1	sd1777	-	61591	62708	4	1004	ST0385	TCONS_00062075	XLOC_038092	5	SMil_00027993	sd9395	+	8622	15061	2054	3057	0.31	1.59	0.16	0	0	0.0664444	0	0.127778	0	0	0	0	0.42	5.17	0.01	0.397556	0.326778	0.227556	0.469556	1.16644	0.771111	0.251111	0.289222	0.304556
386	trans	NA	n vs n	998	NAT0340	TCONS_00015130	XLOC_009566	1	sd1777	-	61591	62708	1	999	ST0386	TCONS_00055469	XLOC_033843	1	SMil_00008922	sd743	+	5516	6931	1	1014	0.31	1.59	0.16	0	0	0.0664444	0	0.127778	0	0	0	0	0.19	0.03	0.01	0.761444	0.256889	0.183222	2.40678	0.607111	0.479667	0.933222	0.505111	0.114667
387	trans	NA	n vs n	998	NAT0340	TCONS_00015130	XLOC_009566	1	sd1777	-	61591	62708	1	999	ST0387	TCONS_00062072	XLOC_038091	1	SMil_00027992	sd9395	+	4056	6653	1	1005	0.31	1.59	0.16	0	0	0.0664444	0	0.127778	0	0	0	0	0	0.01	0	0.0379345	0	0	0	0	0	0	0	0
388	trans	NA	n vs n	998	NAT0340	TCONS_00015130	XLOC_009566	1	sd1777	-	61591	62708	1	999	ST0388	TCONS_00027356	XLOC_016800	6	SMil_00004929	sd290	+	72579	78414	760	1761	0.31	1.59	0.16	0	0	0.0664444	0	0.127778	0	0	0	0	0.63	2.54	0.32	0	0.128	0	0.0912222	0	0	0	0.384778	0
389	trans	NA	n vs n	993	NAT0340	TCONS_00015130	XLOC_009566	1	sd1777	-	61591	62708	1	994	ST0389	TCONS_00021434	XLOC_013305	1	SMil_00011650	sd2297	+	62196	64775	3	999	0.31	1.59	0.16	0	0	0.0664444	0	0.127778	0	0	0	0	0.39	0.15	0.32	3.09689	2.16278	1.54489	7.12767	3.27078	2.07956	4.78767	3.17611	1.05922
390	trans	NA	n vs n	990	NAT0340	TCONS_00015130	XLOC_009566	1	sd1777	-	61591	62708	1	991	ST0390	TCONS_00059548	XLOC_036445	3	SMil_00026232	sd8543	+	3030	6314	111	1089	0.31	1.59	0.16	0	0	0.0664444	0	0.127778	0	0	0	0	0.09	0.02	0.03	2.03611	1.84467	2.45311	3.39978	4.30556	4.82433	6.66411	9.61567	9.18756
391	trans	NA	n vs n	954	NAT0340	TCONS_00015130	XLOC_009566	1	sd1777	-	61591	62708	4	958	ST0391	TCONS_00035082	XLOC_021400	1	SMil_00021004	sd3792	+	30866	33112	165	1110	0.31	1.59	0.16	0	0	0.0664444	0	0.127778	0	0	0	0	0	0	0	0.266556	0.178222	0.631444	0.383667	0.0316667	0.0967778	0.0673333	0.0895556	0.481
392	trans	NA	1 vs n	815	NAT0340	TCONS_00015130	XLOC_009566	1	sd1777	-	61591	62708	184	999	ST0392	TCONS_00054580	XLOC_033308	4	SMil_00026280	sd7199	+	3739	6183	1	813	0.31	1.59	0.16	0	0	0.0664444	0	0.127778	0	0	0	0	0.09	0.43	0.04	2.35778	0.257111	0.951667	4.28467	0.561333	0.783778	1.73033	1.71911	0.27
393	trans	NA	n vs n	666	NAT0340	TCONS_00015130	XLOC_009566	1	sd1777	-	61591	62708	333	999	ST0393	TCONS_00027348	XLOC_016795	1	SMil_00004923	sd290	+	44137	44808	1	669	0.31	1.59	0.16	0	0	0.0664444	0	0.127778	0	0	0	0	0.24	0.63	0	0	0.330778	1.53478	0	0.768222	1.46656	2.12089	0	0.349333
394	trans	NA	n vs n	451	NAT0340	TCONS_00015130	XLOC_009566	1	sd1777	-	61591	62708	20	471	ST0394	TCONS_00028217	XLOC_017317	3	SMil_00018962	sd2996	+	16331	18496	73	543	0.31	1.59	0.16	0	0	0.0664444	0	0.127778	0	0	0	0	0.19	0.09	0	1.61956	2.409	2.05578	2.46822	2.14378	2.45722	2.12878	0.990889	0.968111
395	trans	NA	1 vs 1	96	NAT0341	TCONS_00015251	XLOC_009644	1	sd17853	+	1274	#REF!	1	97	ST0395	TCONS_00020442	XLOC_012716	2	SMil_00008281	sd2203	-	58805	59125	1	97	1694.14	0	0	4.39738	0	15.2764	5.54325	6.9475	3.64425	0	3.22487	11.2669	65.12	0	0	12.5581	0	117.027	0	0	0	0	0	0
396	trans	NA	1 vs 1	250	NAT0342	TCONS_00015286	XLOC_009664	1	sd1788	.	3293	3567	4	255	ST0396	TCONS_00027910	XLOC_017126	1	NA	sd2956	.	42854	44517	75	325	0	11.94	0	0	0	0	36.2489	2.84089	11.9319	0	0	3.07567	0.17	1.79	0.73	0.258541	0.0530215	0.259782	0.237239	0.0834465	0.426707	0	0.342266	0.507646
397	trans	NA	1 vs 1	222	NAT0343	TCONS_00015297	XLOC_009671	1	sd1789	-	28597	28921	1	223	ST0397	TCONS_00056174	XLOC_034291	2	SMil_00026658	sd7605	+	4072	6092	1	223	0.94	1.08	21.23	2.08398	0	0	0	0	0	10.0072	0	0	12.94	9.25	34.74	13.1297	17.8993	13.7134	8.43826	11.5883	9.57746	18.452	27.4254	15.9082
398	trans	NA	1 vs n	895	NAT0344	TCONS_00015435	XLOC_009754	1	sd17997	+	48	960	26	913	ST0398	TCONS_00011608	XLOC_007331	2	SMil_00013744	sd1550	-	49168	52334	52	947	5.05	1.51	1.84	0	0	0	0	0	0	0	0.0948889	0.421778	15.4	13.65	9.84	0.276	0.424444	0.404222	0.123556	0.177778	0.230444	0.214444	0.488	0.106778
399	trans	NA	1 vs n	742	NAT0344	TCONS_00015435	XLOC_009754	1	sd17997	-	48	960	26	770	ST0399	TCONS_00038743	XLOC_023575	2	NA	sd4289	+	2198	4931	1	743	5.05	1.51	1.84	0	0	0	0	0	0	0	0.0948889	0.421778	10.29	20.31	8.36	1.22667	0.715222	1.75056	1.48078	0.646	1.68644	1.368	2.01733	1.58189
400	trans	NA	1 vs 1	297	NAT0345	TCONS_00015611	XLOC_009869	2	sd181	+	225855	227098	32	325	ST0400	TCONS_00027194	XLOC_016696	12	SMil_00018664	sd2880	-	31993	41859	17	314	245.64	347.82	175.75	1.75375	0.76125	1.47887	0	0.693625	0.734125	1.86013	2.13137	0	24.02	36.98	23.73	53.749	43.7402	48.7737	60.9125	56.7805	75.5366	57.3148	59.614	41.8639
401	trans	NA	1 vs 1	182	NAT0346	TCONS_00015656	XLOC_009897	1	sd1811	.	28882	#REF!	1	183	ST0401	TCONS_00041272	XLOC_025123	1	NA	sd466	.	32275	33366	737	919	0	0	51.53	2.15025	4.1095	33.1504	0	5.2665	58.7908	0.365625	17.5541	34.8341	0.09	1.38	0	49.6879	53.4904	33.003	18.2265	20.8843	14.7447	2.802	3.05325	15.0032
402	trans	NA	1 vs 1	348	NAT0347	TCONS_00015686	XLOC_009917	1	sd1814	+	45767	46205	1	349	ST0402	TCONS_00016322	XLOC_010301	5	NA	sd1861	-	6384	8861	2	350	44.51	122.65	74.41	2.69738	2.33412	1.14512	0	0	0	0	0	0	13.7	18.96	15.59	0	0.0723271	0.0870058	0	0	0	0	0	0
403	trans	NA	1 vs 1	306	NAT0348	TCONS_00015860	XLOC_010024	1	sd1826	.	51775	52080	3	306	ST0403	TCONS_00051765	XLOC_031549	1	NA	sd658	.	42903	44191	315	637	1.84	11.58	9.77	8.30725	21.4006	0	0	0	0	0	6.01612	0	0.22	8.88	1.79	6.29075	5.86412	7.27762	4.384	4.27712	9.809	3.089	4.45413	6.50675
404	trans	NA	1 vs 1	108	NAT0349	TCONS_00015875	XLOC_010035	1	sd18279	-	32	411	1	109	ST0404	TCONS_00009219	XLOC_005820	9	SMil_00013005	sd1407	+	4597	11251	3	111	4.86	2.01	0	0	0	1.09665	0	0	0	0	0	0	17.94	14.84	25	14.2334	12.3471	12.5779	10.643	7.38472	13.3481	42.9502	26.734	31.5668
405	trans	NA	1 vs 1	272	NAT0350	TCONS_00016279	XLOC_010273	1	sd1857	+	60623	61029	135	407	ST0405	TCONS_00031395	XLOC_019205	2	SMil_00019937	sd3343	-	12655	13633	634	906	0.58	2.3	0	0.8441	7.43738	0	1.59022	1.1023	0	0	0	0	1.18	2.02	0	0.375347	0.707806	0.378328	0	0.322812	0	0	0.266464	0
406	trans	NA	n vs 1	203	NAT0351	TCONS_00016302	XLOC_010286	1	sd186	+	93025	93228	1	204	ST0406	TCONS_00063510	XLOC_039015	2	SMil_00028275	sd9873	-	13214	13950	237	440	24.78	0	0	0	0	0	0	0	105.588	0	0	0	0.68	0	0.48	0	0	2.43e-05	0.00011355	0	0	0.000929451	0	0
407	trans	NA	n vs 1	253	NAT0352	TCONS_00016303	XLOC_010287	1	sd186	+	93368	93735	9	262	ST0407	TCONS_00051745	XLOC_031537	4	SMil_00025573	sd6576	-	20632	21923	1	254	6.15	2.31	0.57	7.32353	0	4.96859	4.63596	6.39734	1.14668	0	0	0	0.66	1.5	0.54	1.42101	1.60347	0.894369	3.29764	2.78317	0.844477	0	0.949028	0.19137
408	trans	NA	1 vs 1	381	NAT0353	TCONS_00016311	XLOC_010292	1	sd1860	.	37623	38464	4	385	ST0408	TCONS_00005995	XLOC_003768	1	NA	sd1242	.	71395	71777	1	382	0.57	0.32	0.83	0.122	0	0	0	0.426311	0	0	0	0.238556	3.7	0.76	3.92	0	0.311458	0.468973	3.89425	30.7868	15.002	0	0	0
409	trans	NA	1 vs n	323	NAT0354	TCONS_00016352	XLOC_010318	1	sd18654	-	1265	1587	8	323	ST0409	TCONS_00053947	XLOC_032909	2	SMil_00020147	sd7042	+	36011	37083	32	361	31.67	52.78	28.11	10.7268	0	2.19484	8.24623	0	12.0852	0	0	0	0	0.03	1.04	0.260079	0.527752	0	1.78829	7.63e-05	0.494956	0.706713	0.000724846	0
410	trans	NA	1 vs n	323	NAT0354	TCONS_00016352	XLOC_010318	1	sd18654	-	1265	1587	8	323	ST0410	TCONS_00039134	XLOC_023811	5	SMil_00022127	sd4343	+	4734	7500	1428	1760	31.67	52.78	28.11	10.7268	0	2.19484	8.24623	0	12.0852	0	0	0	0.34	0.11	1.8	0.219675	0	0.132871	0.409969	0.287812	0	0.371342	0	0
411	trans	NA	1 vs n	323	NAT0354	TCONS_00016352	XLOC_010318	1	sd18654	-	1265	1587	8	323	ST0411	TCONS_00029476	XLOC_018041	3	SMil_00019342	sd3121	+	22646	24713	306	638	31.67	52.78	28.11	10.7268	0	2.19484	8.24623	0	12.0852	0	0	0	0.35	0.99	2	1.3063	1.01613	0.0658958	3.89476	1.79147	0.0617447	1.65288	0	0
412	trans	NA	1 vs n	318	NAT0354	TCONS_00016352	XLOC_010318	1	sd18654	-	1265	1587	2	323	ST0412	TCONS_00005270	XLOC_003313	2	SMil_00002950	sd121	+	65646	69342	1595	1913	31.67	52.78	28.11	10.7268	0	2.19484	8.24623	0	12.0852	0	0	0	10.74	7.5	18.27	8.86416	7.18115	1.97132	12.0756	8.52341	3.84785	0	0	2.44e-06
413	trans	NA	1 vs n	317	NAT0354	TCONS_00016352	XLOC_010318	1	sd18654	-	1265	1587	8	323	ST0413	TCONS_00016091	XLOC_010161	6	SMil_00014948	sd1840	+	43378	47661	1515	1832	31.67	52.78	28.11	10.7268	0	2.19484	8.24623	0	12.0852	0	0	0	0.14	1.55	2.41	0	0.479336	0	0.0489305	1.20845	0	0	0	0
414	trans	NA	1 vs n	314	NAT0354	TCONS_00016352	XLOC_010318	1	sd18654	-	1265	1587	8	323	ST0414	TCONS_00016094	XLOC_010163	3	SMil_00014950	sd1840	+	53384	55958	1485	1799	31.67	52.78	28.11	10.7268	0	2.19484	8.24623	0	12.0852	0	0	0	0.28	1.09	1.5	0.715172	0.0730943	0.856856	8.74003	2.51319	2.47473	0	0	0
415	trans	NA	1 vs n	311	NAT0354	TCONS_00016352	XLOC_010318	1	sd18654	-	1265	1587	11	323	ST0415	TCONS_00021403	XLOC_013285	2	SMil_00016674	sd2295	+	11924	15337	1518	1829	31.67	52.78	28.11	10.7268	0	2.19484	8.24623	0	12.0852	0	0	0	1.65	1.58	4.47	1.74063	0.0323482	0	3.52786	0.10329	0	0.165362	0	0.170447
416	trans	NA	1 vs n	286	NAT0354	TCONS_00016352	XLOC_010318	1	sd18654	-	1265	1587	8	298	ST0416	TCONS_00003674	XLOC_002304	2	SMil_00028972	sd11384	+	809	4142	1561	1847	31.67	52.78	28.11	10.7268	0	2.19484	8.24623	0	12.0852	0	0	0	1.61	0.75	2.35	0.0294854	0.433536	5.43e-06	0.163089	0.304216	4.78e-06	4.36e-06	0	0
417	trans	NA	n vs 1	457	NAT0355	TCONS_00016421	XLOC_010356	1	sd1870	+	53222	53741	1	459	ST0417	TCONS_00027952	XLOC_017156	4	SMil_00018857	sd2961	-	9845	16432	380	837	2.39	1.16	2.41	0	0	0	0	1.0842	0	0	0	0	21.37	35.34	2.91	0.807666	0	0.105511	1.47979	0.0899919	0	0	0.192715	0
418	trans	NA	1 vs 1	195	NAT0356	TCONS_00016430	XLOC_010364	1	sd18718	+	1233	1480	59	248	ST0418	TCONS_00058400	XLOC_035724	2	SMil_00002178	sd82	-	115753	117913	1320	1515	7.5	0	4.49	0	0	19.3008	0	0	0	0	0	0	4.3	1.63	6.3	1.54971	1.12063	0.611892	0.366355	0	1.1456	0.000248804	2.18991	0
419	trans	NA	1 vs n	1421	NAT0357	TCONS_00016750	XLOC_010546	1	sd1895	+	47698	49128	10	1431	ST0419	TCONS_00054316	XLOC_033141	5	SMil_00026207	sd7129	-	13577	18302	1451	2899	1.02	0.29	2.41	1.87414	3.58505	0.549347	0	0.20168	0.0736362	1.6456	9.08492	8.40268	0	0.04	1.23	0.0244444	0	0	0.0617778	0.143556	0.0414444	1.37978	0.751333	1.48267
420	trans	NA	1 vs n	1418	NAT0357	TCONS_00016750	XLOC_010546	1	sd1895	+	47698	49128	13	1431	ST0420	TCONS_00046260	XLOC_028165	3	SMil_00024155	sd5487	-	24873	29826	1051	2487	1.02	0.29	2.41	1.87414	3.58505	0.549347	0	0.20168	0.0736362	1.6456	9.08492	8.40268	0	0.03	0.85	0.314444	0.0226667	0.071	0.674	0.305667	0.436111	0.767667	0.870111	2.51133
421	trans	NA	1 vs n	1396	NAT0357	TCONS_00016750	XLOC_010546	1	sd1895	+	47698	49128	4	1400	ST0421	TCONS_00010790	XLOC_006803	2	SMil_00013464	sd1503	-	50360	52949	1032	2461	1.02	0.29	2.41	1.87414	3.58505	0.549347	0	0.20168	0.0736362	1.6456	9.08492	8.40268	0.1	0.01	0.05	0.295222	0.0786667	0.0316667	0.180889	0.304778	0.174889	1.83878	0.602556	1.22622
422	trans	NA	1 vs n	1389	NAT0357	TCONS_00016750	XLOC_010546	1	sd1895	+	47698	49128	10	1399	ST0422	TCONS_00040733	XLOC_024793	2	SMil_00001343	sd457	-	73174	75850	1069	2476	1.02	0.29	2.41	1.87414	3.58505	0.549347	0	0.20168	0.0736362	1.6456	9.08492	8.40268	0.03	0	0	0.466203	0.116863	0	0.394886	0.697815	0	5.72e-06	0	0
423	trans	NA	1 vs n	1387	NAT0357	TCONS_00016750	XLOC_010546	1	sd1895	+	47698	49128	13	1400	ST0423	TCONS_00027981	XLOC_017177	2	SMil_00018879	sd2965	-	30483	32985	924	2341	1.02	0.29	2.41	1.87414	3.58505	0.549347	0	0.20168	0.0736362	1.6456	9.08492	8.40268	0.03	0	0.24	0.0312222	0	0.232667	0.0772222	0.067	0.0271111	3.37967	2.99244	0.832333
424	trans	NA	1 vs n	1386	NAT0357	TCONS_00016750	XLOC_010546	1	sd1895	+	47698	49128	13	1399	ST0424	TCONS_00027979	XLOC_017175	4	SMil_00018877	sd2965	-	18917	21499	883	2296	1.02	0.29	2.41	1.87414	3.58505	0.549347	0	0.20168	0.0736362	1.6456	9.08492	8.40268	0	0	0.38	0	0	0.0525556	0	0.101	0.0537778	1.08511	3.12067	0.645333
425	trans	NA	1 vs n	1384	NAT0357	TCONS_00016750	XLOC_010546	1	sd1895	+	47698	49128	10	1394	ST0425	TCONS_00003087	XLOC_001939	2	SMil_00028874	sd11121	-	3185	5864	1005	2410	1.02	0.29	2.41	1.87414	3.58505	0.549347	0	0.20168	0.0736362	1.6456	9.08492	8.40268	0	0	0	0.0492222	0.0271111	0	0.186778	0.0242222	0	0.368222	0.286333	0.181333
426	trans	NA	1 vs n	1383	NAT0357	TCONS_00016750	XLOC_010546	1	sd1895	+	47698	49128	10	1393	ST0426	TCONS_00017863	XLOC_011205	5	SMil_00015549	sd1988	-	28814	35636	1384	2785	1.02	0.29	2.41	1.87414	3.58505	0.549347	0	0.20168	0.0736362	1.6456	9.08492	8.40268	0.05	0.21	1.81	0	0	0	0	0	0	0	0.361667	0
427	trans	NA	1 vs n	1344	NAT0357	TCONS_00016750	XLOC_010546	1	sd1895	+	47698	49128	87	1431	ST0427	TCONS_00032158	XLOC_019668	2	SMil_00020174	sd3437	-	23869	26497	1031	2387	1.02	0.29	2.41	1.87414	3.58505	0.549347	0	0.20168	0.0736362	1.6456	9.08492	8.40268	0	0	0.34	0.0585556	0	0	0.215444	0.116222	0.0247778	2.00656	1.90522	1.67078
428	trans	NA	1 vs n	1104	NAT0357	TCONS_00016750	XLOC_010546	1	sd1895	+	47698	49128	6	1110	ST0428	TCONS_00010261	XLOC_006461	1	SMil_00029884	sd14694	-	4636	5808	8	1130	1.02	0.29	2.41	1.87414	3.58505	0.549347	0	0.20168	0.0736362	1.6456	9.08492	8.40268	0	0	0.3	0	0.332667	0	0	0	0.0442222	0.455778	0.597667	0.465444
429	trans	NA	1 vs n	644	NAT0357	TCONS_00016750	XLOC_010546	1	sd1895	+	47698	49128	750	1394	ST0429	TCONS_00015535	XLOC_009819	2	SMil_00014773	sd1805	-	436	2594	1032	1683	1.02	0.29	2.41	1.87414	3.58505	0.549347	0	0.20168	0.0736362	1.6456	9.08492	8.40268	0	0	0	0	0	0	0	0	0	4.18556	8.31356	1.72589
430	trans	NA	1 vs n	522	NAT0357	TCONS_00016750	XLOC_010546	1	sd1895	+	47698	49128	877	1399	ST0430	TCONS_00060830	XLOC_037278	2	SMil_00027764	sd8962	-	10669	11762	469	999	1.02	0.29	2.41	1.87414	3.58505	0.549347	0	0.20168	0.0736362	1.6456	9.08492	8.40268	0	0	0	0	0	0	0	0	0.158333	0	0	0
431	trans	NA	1 vs n	390	NAT0357	TCONS_00016750	XLOC_010546	1	sd1895	+	47698	49128	713	1110	ST0431	TCONS_00007536	XLOC_004772	1	SMil_00029566	sd13175	-	4251	4640	5	387	1.02	0.29	2.41	1.87414	3.58505	0.549347	0	0.20168	0.0736362	1.6456	9.08492	8.40268	0	0	0	0	0	0.0930698	0	0	0.134559	0	0.0494087	0
432	trans	NA	1 vs 1	495	NAT0358	TCONS_00016757	XLOC_010553	1	sd1896	.	51569	52083	1	510	ST0432	TCONS_00042696	XLOC_025975	1	NA	sd4873	.	7817	8761	257	752	0	1.45	0	5.12843	0.345337	0	0.795348	0	0.401734	3.76797	0.436891	0	9.45	28.89	5.48	2.20811	0	0	2.28607	0	0	2.93154	0.870541	0
433	trans	NA	1 vs 1	165	NAT0359	TCONS_00016853	XLOC_010603	1	sd190	+	18601	#REF!	2	167	ST0433	TCONS_00000736	XLOC_000446	4	SMil_00028470	sd10196	-	9165	11326	431	597	1386.67	801.75	968.14	788.226	1229.46	1288.31	0	1599.98	1813.32	2310.52	0	0	0	0	0	0	0.0654321	0	0	0	0	0	0	0
434	trans	NA	n vs 1	253	NAT0360	TCONS_00016854	XLOC_010604	1	sd190	+	19320	19712	2	255	ST0434	TCONS_00051745	XLOC_031537	4	SMil_00025573	sd6576	-	20632	21923	1	254	2.06	0.87	1.49	1.90724	2.28835	8.71498	1.80119	2.4934	5.37482	0	0	1.0153	0.66	1.5	0.54	1.42101	1.60347	0.894369	3.29764	2.78317	0.844477	0	0.949028	0.19137
435	trans	NA	1 vs 1	294	NAT0361	TCONS_00016877	XLOC_010615	1	sd1901	+	35942	36600	365	659	ST0435	TCONS_00012300	XLOC_007759	2	SMil_00030116	sd15970	-	2212	3422	661	955	0.26	0.69	0.11	0	0.060625	0.056625	0	0.27175	0	0	0.06075	0	53.34	40.96	110.35	1.23429	3.41704	1.4055	1.25736	1.13095	0.872977	4.38084	19.1143	8.72076
436	trans	NA	1 vs 1	322	NAT0362	TCONS_00016951	XLOC_010664	1	sd1908	-	573	896	1	323	ST0436	TCONS_00032045	XLOC_019604	9	SMil_00005365	sd342	+	44107	50073	1	323	7.94	57.63	15.28	19.029	15.0928	15.1397	8.12466	2.78287	1.98515	40.6451	17.8757	8.74478	12.62	6.77	9.83	16.2909	14.6381	23.6232	15.7401	20.2584	16.4522	10.9272	12.4624	9.04988
437	trans	NA	1 vs 1	497	NAT0363	TCONS_00017030	XLOC_010708	2	sd1914	-	45240	47295	411	917	ST0437	TCONS_00020445	XLOC_012719	1	NA	sd2203	.	15189	15755	70	567	0.76	1.73	0.61	0.248636	0.207556	0.124291	0.449791	0	0.066	0	0.0692222	0.0768889	0	1.56	0.13	0.505889	0.222111	1.05222	0.311444	0.200778	0.425778	0	0.218111	0.485111
438	trans	NA	1 vs 1	277	NAT0364	TCONS_00017033	XLOC_010710	1	sd19147	-	791	1315	246	524	ST0438	TCONS_00058324	XLOC_035684	6	SMil_00027166	sd8183	+	5900	11681	3002	3279	1.73	1.14	2.97	0.407831	1.64879	6.58654	18.2031	9.53319	14.953	21.5265	8.77096	21.8726	0.65	1.23	26.47	1.32523	3.67505	5.1689	2.53106	0.837353	5.84241	8.78779	3.7182	9.38694
439	trans	NA	1 vs 1	165	NAT0365	TCONS_00017244	XLOC_010841	1	sd19308	-	1096	#REF!	1	166	ST0439	TCONS_00034013	XLOC_020776	1	NA	sd3668	+	8024	8959	643	808	224.06	22.96	505.13	0	5493.63	1919.09	0	0	3240.63	108537	21194.3	7593.04	115.4	8.82	442.69	0.973851	28.4052	3.41601	0.89138	0.833116	16.3613	59.8382	123.156	37.674
440	trans	NA	1 vs 1	382	NAT0366	TCONS_00017267	XLOC_010852	1	sd1933	.	54105	54542	2	398	ST0440	TCONS_00007300	XLOC_004612	1	NA	sd1306	.	46234	47258	224	606	0	0.24	1.62	12.6601	2.6763	0.674626	9.99513	4.34175	5.63336	0	0.667799	1.43706	1.03	15.33	0.47	0	0	0	0	5.06739	0	0	0	0
441	trans	NA	n vs 1	1561	NAT0367	TCONS_00017414	XLOC_010941	1	sd1944	-	2057	3749	132	1693	ST0441	TCONS_00017410	XLOC_010939	7	SMil_00015417	sd1944	+	29320	34228	116	1704	1.07	1.21	0	1.45168	0.385485	0.182143	4.1903	1.32373	1.25798	1.1113	0.099973	2.47709	3.15	2.52	0.28	0.000136601	0.560446	0	3.47e-05	1.41255	0	7.86e-06	9.19e-06	0
442	trans	NA	1 vs 1	167	NAT0368	TCONS_00017478	XLOC_010979	1	sd195	+	158614	158835	1	178	ST0442	TCONS_00046329	XLOC_028204	8	SMil_00001535	sd55	-	46546	54862	1	168	50.22	130.69	62.65	0	46.1651	0	0	131.471	0	0	125.091	0	30.43	26.89	53.81	9.39327	5.51934	10.8108	12.4429	4.82435	8.06593	7.08943	71.8529	9.43098
443	trans	NA	1 vs 1	162	NAT0369	TCONS_00017507	XLOC_010995	1	sd19550	+	5	#REF!	1	163	ST0443	TCONS_00053064	XLOC_032350	15	SMil_00008551	sd684	-	72810	83275	1273	1435	0	188.97	0	0.3845	0	0.0795	0.235875	0.381875	0.08125	0	0	0.0945	2.9	5.74	4.58	1.16418	5.05382	2.78331	6.40291	7.09067	1.16914	10.9627	74.1209	0.993163
444	trans	NA	1 vs 1	289	NAT0370	TCONS_00017599	XLOC_011056	1	sd1963	-	59	348	1	290	ST0444	TCONS_00058127	XLOC_035546	23	SMil_00009444	sd811	+	6338	17887	2581	2875	0.43	4.95	1.56	0	2.9182	0	0	4.88949	0	0	0	0	8.99	7.8	11.04	10.6497	4.85928	8.28207	18.5652	12.8502	10.1145	32.9514	14.8626	13.2608
445	trans	NA	1 vs 1	239	NAT0371	TCONS_00017715	XLOC_011122	1	sd19734	+	203	444	1	241	ST0445	TCONS_00021133	XLOC_013132	8	SMil_00004316	sd227	-	71452	75080	1	240	25.8	2.16	2.98	0	0	0	0	0.17875	0	0	0	0	4.54	2.99	4.32	27.9838	30.4637	32.5252	14.8988	13.9621	28.5844	33.3097	23.7931	34.8847
446	trans	NA	1 vs 1	438	NAT0372	TCONS_00017720	XLOC_011127	1	sd19757	.	315	969	83	490	ST0446	TCONS_00049875	XLOC_030396	1	NA	sd6170	.	60623	61111	51	489	0	0	4.36	0	0	0	0	0	0	0	0	15.7675	0	0	11.51	0	0	0	0	0.00101091	0	0	0	2.3e-05
447	trans	NA	1 vs 1	227	NAT0373	TCONS_00018112	XLOC_011337	1	sd2004	+	59285	59511	1	227	ST0447	TCONS_00011371	XLOC_007166	7	SMil_00013680	sd1539	-	56435	62151	1840	2080	6.72	7.15	13.33	0.196625	0	0.4895	0.483375	0.31225	0.3315	0.40175	1.02925	0.38125	156.65	263.9	291.98	96.1563	62.4368	83.2056	131.643	88.9174	92.9655	75.1139	100.223	85.5537
448	trans	NA	n vs n	480	NAT0374	TCONS_00018203	XLOC_011371	1	sd2010	-	29248	29727	2	479	ST0448	TCONS_00038929	XLOC_023693	2	SMil_00006348	sd431	+	64673	66349	773	1256	4.87	1.02	0.34	4.09859	0.412967	0	0.956174	0.404625	0	0	0	0	0.49	0.44	1.15	2.45349	0.73009	0.274407	0.335333	0.117334	0.514609	2.3697	3.24505	0.50633
449	trans	NA	n vs n	464	NAT0374	TCONS_00018203	XLOC_011371	1	sd2010	-	29248	29727	6	479	ST0449	TCONS_00050983	XLOC_031054	2	SMil_00025352	sd6398	+	5346	6862	725	1189	4.87	1.02	0.34	4.09859	0.412967	0	0.956174	0.404625	0	0	0	0	1.39	0.24	0.93	0	0	0.0991581	0	0	0	0	0.207985	0
450	trans	NA	n vs n	444	NAT0374	TCONS_00018203	XLOC_011371	1	sd2010	-	29248	29727	24	466	ST0450	TCONS_00038928	XLOC_023692	2	SMil_00006346	sd431	+	53277	54817	777	1221	4.87	1.02	0.34	4.09859	0.412967	0	0.956174	0.404625	0	0	0	0	3.43	2.89	6.93	0.287823	1.09263	0.386128	0	0	0.181592	0	0	0.216845
451	trans	NA	n vs n	444	NAT0374	TCONS_00018203	XLOC_011371	1	sd2010	-	29248	29727	7	451	ST0451	TCONS_00055803	XLOC_034057	2	SMil_00026569	sd7517	+	14453	16101	876	1320	4.87	1.02	0.34	4.09859	0.412967	0	0.956174	0.404625	0	0	0	0	1.44	1.59	2.66	1.0227	0	0.554778	1.30355	0.405717	0.88421	0	2.37338	0.438591
452	trans	NA	1 vs n	244	NAT0374	TCONS_00018203	XLOC_011371	1	sd2010	-	29248	29727	226	479	ST0452	TCONS_00038931	XLOC_023695	1	NA	sd431	+	74335	75373	795	1039	4.87	1.02	0.34	4.09859	0.412967	0	0.956174	0.404625	0	0	0	0	6.7	1.13	1.7	0.352524	0.678358	1.34629	0	0.236289	0.207628	0	0.375233	0.936014
453	trans	NA	1 vs 1	153	NAT0375	TCONS_00018668	XLOC_011636	1	sd20419	-	8	420	40	193	ST0453	TCONS_00005919	XLOC_003715	7	NA	sd12396	+	1885	4931	1	154	1.31	3.56	0	0.71875	0	0	0	0	0	0	0	0.6605	32.06	26.39	15.41	26.5283	23.422	22.1489	19.5148	17.7541	12.2975	25.4107	21.1985	22.3248
454	trans	NA	1 vs 1	239	NAT0376	TCONS_00018748	XLOC_011678	1	sd2048	-	3376	3852	235	477	ST0454	TCONS_00052311	XLOC_031860	1	NA	sd6685	+	6287	7689	1164	1403	0	5.44	0	1.39575	3.752	5.54263	1.47275	5.44925	4.03313	2.34313	11.1372	5.11062	1.63	13.13	0.54	6.54447	0.907296	0.140419	63.5548	3.75525	0.454968	1.17014	0.147008	0
455	trans	NA	1 vs 1	168	NAT0377	TCONS_00018765	XLOC_011692	1	sd2050	-	24284	24708	1	169	ST0455	TCONS_00010535	XLOC_006630	6	SMil_00013394	sd1488	+	59161	62796	1	169	0	1.38	0	0	0	0.453444	0.669667	0	0.453333	0	0.448889	0.501333	0.56	2.42	0.47	5.17267	4.705	5.13056	2.90556	4.82633	5.50367	4.60611	6.52811	4.65011
456	trans	NA	n vs 1	188	NAT0378	TCONS_00018777	XLOC_011699	1	sd20514	+	14	#REF!	1	189	ST0456	TCONS_00005610	XLOC_003510	6	SMil_00011924	sd1222	-	29571	33666	252	440	117.27	49.1	0	0	0	0	0	0	0	0	0	26.61	18.13	41.7	30.09	2.70345	0	6.26323	4.27326	2.09136	3.63378	0	0.879537	2.20478
457	trans	NA	n vs 1	296	NAT0379	TCONS_00019018	XLOC_011852	1	sd2075	-	24721	25163	144	443	ST0457	TCONS_00002170	XLOC_001386	2	SMil_00027058	sd10786	+	4801	6611	1263	1559	1.32	5.12	2.37	0	0	2.60657	0	1.67748	2.41908	0	0	0	10.54	9.93	9.32	0.207444	0.781889	1.329	0.0635556	0.205889	0.613778	0	0.138333	0.153778
458	trans	NA	n vs 1	157	NAT0380	TCONS_00019019	XLOC_011853	1	sd2075	-	25472	#REF!	1	157	ST0458	TCONS_00002170	XLOC_001386	2	SMil_00027058	sd10786	+	4801	6611	797	954	268.93	18.95	0	0	276.588	0	0	0	0	0	0	0	10.54	9.93	9.32	0.207444	0.781889	1.329	0.0635556	0.205889	0.613778	0	0.138333	0.153778
459	trans	NA	1 vs 1	288	NAT0381	TCONS_00019027	XLOC_011860	1	sd2076	+	52802	53111	1	289	ST0459	TCONS_00047126	XLOC_028690	6	SMil_00021216	sd5635	-	33858	38193	1	289	23.53	54.61	31.68	1.60163	3.59705	3.68716	4.21402	5.86326	5.01787	6.0424	7.42411	6.22964	23.96	28.3	31.09	1.42411	2.22964	9.53042	12.2784	7.43565	10.3747	23.2309	0	12.6168
460	trans	NA	n vs 1	480	NAT0382	TCONS_00019143	XLOC_011931	1	sd2087	+	10687	11168	1	479	ST0460	TCONS_00034391	XLOC_020994	1	SMil_00020784	sd3709	-	1	948	442	922	0	1.01	0	0	0	0	0	0.251125	0	0	0	0	0.28	0.33	10.41	1.22044	10.5271	2.10544	0	1.61567	0.601222	0.412556	23.3377	1.19667
461	trans	NA	1 vs 1	245	NAT0383	TCONS_00019551	XLOC_012174	1	sd212	+	9734	9994	35	261	ST0461	TCONS_00049285	XLOC_030032	2	SMil_00003482	sd605	-	29305	33488	226	471	7.36	0	0	0	0	0	0	0	0	0	2.91875	0	3.1	0	0	0.000467793	0	1.08127	0	0	0	4.67586	0	0
462	trans	NA	1 vs 1	392	NAT0384	TCONS_00019682	XLOC_012248	1	sd2129	-	26311	26721	1	394	ST0462	TCONS_00040337	XLOC_024546	8	SMil_00006577	sd451	+	100104	104604	1061	1453	0	2.53	1.14	29.4019	22.2512	24.0185	4.61276	14.9271	28.3854	14.8956	23.4878	20.1133	69.24	87.54	111.34	152.414	69.3488	134.983	192.476	95.6583	201.188	132.497	130.573	122.695
463	trans	NA	1 vs 1	238	NAT0385	TCONS_00019788	XLOC_012324	1	sd2142	-	235	559	1	239	ST0463	TCONS_00018285	XLOC_011415	2	SMil_00015645	sd2018	+	56719	57569	1	239	5.98	14.09	3.79	64.6034	33.063	0	56.0401	38.3968	0	0	1.95917	0	2.02	18.47	2	6.07463	5.94563	8.38632	3.62989	5.80047	6.02926	2.33142	2.74192	3.61962
464	trans	NA	1 vs 1	104	NAT0386	TCONS_00019878	XLOC_012383	1	sd2156	-	18837	19090	2	106	ST0464	TCONS_00050141	XLOC_030557	2	SMil_00020464	sd6227	+	22914	24548	4	108	14.3	0	0.82	0	0	1.16625	0	0	0	0	0.78425	0	103.01	69.16	62.7	5.67295	37.3156	30.2785	6.37933	23.1066	19.8962	1.97186	11.8253	14.5599
465	trans	NA	1 vs 1	108	NAT0387	TCONS_00019941	XLOC_012424	1	sd2163	+	52249	#REF!	1	109	ST0465	TCONS_00030937	XLOC_018931	2	SMil_00019775	sd3296	-	42108	42768	14	122	0	864.41	0	0	0	0	0	0	0	0.15675	0	0	1.04	5.02	0	0	0	24.2078	0	0	0.635413	0	0	0
466	trans	NA	1 vs 1	243	NAT0388	TCONS_00020165	XLOC_012572	1	sd2185	+	28153	28399	1	247	ST0466	TCONS_00005493	XLOC_003441	3	SMil_00029265	sd12180	-	2871	4596	202	445	10.68	13.42	11.87	0	0	12.8015	0	0	12.5947	0	0	99.8222	4.16	5.48	5.14	0.146143	0.184292	6.55876	0	0	11.2812	0	0	6.76454
467	trans	NA	n vs 1	175	NAT0389	TCONS_00020166	XLOC_012573	1	sd2185	+	50029	#REF!	1	176	ST0467	TCONS_00005494	XLOC_003442	3	SMil_00029266	sd12180	-	6077	8190	1139	1314	124.85	310.82	102.33	0	0	0	0	0	0	0	1841.86	245.881	8.84	15.82	7.47	0.0788889	0	1.20633	0	2.03611	2.26744	0	9.28144	10.7033
468	trans	NA	n vs 1	166	NAT0390	TCONS_00020167	XLOC_012574	1	sd2185	+	50449	#REF!	1	167	ST0468	TCONS_00005494	XLOC_003442	3	SMil_00029266	sd12180	-	6077	8190	808	974	30.12	34.56	12.83	54.2185	0	0	0	0	0	613.121	0	0	8.84	15.82	7.47	0.0788889	0	1.20633	0	2.03611	2.26744	0	9.28144	10.7033
469	trans	NA	n vs 1	944	NAT0391	TCONS_00020245	XLOC_012616	2	sd2190	+	25320	26774	2	945	ST0469	TCONS_00028190	XLOC_017299	1	NA	sd2990	.	36214	37314	1	945	1.08	0.5	0.16	0.532758	1.20723	1.61948	0.851279	2.07628	0.146318	8.66e-06	0.251429	0.482664	3.87	1.3	0.59	0.664403	2.08487	0.89068	0	1.71696	1.9833	0.468734	1.05061	0.123816
470	trans	NA	1 vs 1	162	NAT0392	TCONS_00020323	XLOC_012656	1	sd2196	+	6671	7170	8	170	ST0470	TCONS_00007055	XLOC_004447	4	SMil_00029501	sd12948	-	1	2564	1	163	5.22	12.17	0	2.72422	1.78789	1.42011	2.52022	0	0.858333	0.706556	5.21878	0.645444	0.4	0.13	0	0.148333	0	0.613	0	0.0392222	0.125333	0	0	0.0977778
471	trans	NA	n vs 1	395	NAT0393	TCONS_00020338	XLOC_012666	1	sd2197	+	10324	10867	1	381	ST0471	TCONS_00041279	XLOC_025130	3	SMil_00022743	sd4661	-	20792	24632	1	396	0	0	9.97	0	0	0	0	0	0	0	0	0.530556	0.99	2.13	2.98	0	0	0.645333	0	0.563222	0.419444	0.286778	0.125778	0.139778
472	trans	NA	1 vs 1	556	NAT0394	TCONS_00021053	XLOC_013088	1	sd2262	-	6347	6962	1	616	ST0472	TCONS_00036320	XLOC_022127	9	SMil_00021363	sd3958	+	11547	12102	44	679	3.2	2.35	0.35	0.287027	1.39876	0.28927	0.531391	0.744046	0.540171	1.24386	3.27082	0	16.07	21.38	12.89	12.7347	10.2371	20.471	8.34003	7.40439	13.3983	8.68591	11.1368	15.7781
473	trans	NA	1 vs 1	107	NAT0395	TCONS_00021098	XLOC_013111	1	sd2266	-	52557	52988	1	108	ST0473	TCONS_00005223	XLOC_003285	2	SMil_00029238	sd12081	+	5930	7112	1	108	7.58	22.61	9.11	0	0	4.9293	0	0	2.61253	0	0	0.748691	1.96	2.26	3.06	14.8247	11.8035	0	12.5411	2.66315	0	4.33295	7.0893	0
474	trans	NA	1 vs 1	136	NAT0396	TCONS_00021236	XLOC_013197	1	sd228	+	2392	#REF!	45	181	ST0474	TCONS_00012248	XLOC_007726	4	SMil_00013911	sd1593	-	63637	65849	1030	1166	82.54	17.92	190.78	0	8.38862	8.62162	0	0	0	0	0	37.3088	20.89	29.22	30.31	0.301863	0	0	0.309452	0.383615	0	4.12394	8.56052	0
475	trans	NA	1 vs 1	544	NAT0397	TCONS_00021454	XLOC_013318	1	sd2299	.	923	2245	774	1318	ST0475	TCONS_00059486	XLOC_036399	1	NA	sd8515	.	14284	15213	386	930	3.29	0.42	2.6	0	0	0.423222	0	0	0.216222	0	0	0.252333	1.22	0.16	1.93	0.399778	0.185111	1.64689	0	0.166333	2.38622	0.0113333	2.35856	6.46322
476	trans	NA	1 vs 1	397	NAT0398	TCONS_00021512	XLOC_013354	1	sd230	+	58216	58631	8	405	ST0476	TCONS_00049871	XLOC_030392	3	NA	sd617	-	80720	84265	66	463	0.18	0.26	2.89	0	0	0	0	1.02392	0	0	0	0	4.74	41.39	2.91	2.01312	0.893964	2.50375	8.20632	14.5449	7.69758	1.46744	1.54975	1.55426
477	trans	NA	1 vs 1	997	NAT0399	TCONS_00021652	XLOC_013444	1	sd2311	-	2088	3107	1	998	ST0477	TCONS_00053885	XLOC_032874	4	SMil_00008690	sd703	+	84112	87914	240	1239	1.14	0.32	1.36	0.182667	0	0.151222	0.224222	0.870778	0.154333	0	0.726889	0.269222	0.14	0.3	0.31	0.988	0.973444	1.82233	2.84944	0.954667	1.87789	2.56478	2.536	1.65767
478	trans	NA	1 vs 1	586	NAT0400	TCONS_00021790	XLOC_013517	6	sd2327	-	35572	40861	1925	2511	ST0478	TCONS_00021785	XLOC_013514	1	SMil_00011466	sd2327	+	33730	35553	1843	2429	7.88	2.2	24.38	3.44626	0.881657	3.08976	5.76266	2.23629	1.84087	5.81431	7.4917	7.26774	9.06	0.37	0.22	0.992355	0.179089	0.888722	0.807484	0.958544	0.217934	0.596023	1.4597	0.954758
479	trans	NA	1 vs 1	191	NAT0401	TCONS_00021814	XLOC_013532	1	sd2329	+	11802	#REF!	1	192	ST0479	TCONS_00035622	XLOC_021713	6	SMil_00021155	sd3855	-	34567	37345	119	310	64.29	0	0	0	3.89012	1.93325	0	0	5.64075	0	0	1.95975	4.63	8.12	8.36	0	0	0	0	4.93e-06	0	0	0	0
480	trans	NA	1 vs 1	606	NAT0402	TCONS_00021998	XLOC_013639	1	sd2345	.	35336	35941	1	606	ST0480	TCONS_00040431	XLOC_024604	1	NA	sd4520	.	21260	23350	1279	1885	0.89	0.21	0.36	4.74777	0	0.598186	9.34273	0	2.51277	1.28755	0	2.29092	0.39	2.01	1.57	0.442122	0	0	1.17129	0.253617	0	0.206253	0.156323	0
481	trans	NA	n vs n	512	NAT0403	TCONS_00022011	XLOC_013648	1	sd2346	+	1320	1832	1	513	ST0481	TCONS_00040781	XLOC_024827	2	SMil_00006662	sd458	-	83059	85310	812	1320	1.8	0	8.01	0	1.74312	0.435671	0	0.560549	0.405602	1.90304	0.881884	0.471561	0.73	0.45	0.19	0.489431	2.23165	1.81367	0.100611	0.494315	2.2425	0.228544	1.27895	0.411531
482	trans	NA	n vs n	512	NAT0403	TCONS_00022011	XLOC_013648	1	sd2346	+	1320	1832	1	513	ST0482	TCONS_00056206	XLOC_034316	3	SMil_00025159	sd7617	-	22791	25631	642	1148	1.8	0	8.01	0	1.74312	0.435671	0	0.560549	0.405602	1.90304	0.881884	0.471561	0	0	0.53	0	0	0	0.0796935	0.111943	0	7.781	6.90911	0.749265
483	trans	NA	n vs n	512	NAT0403	TCONS_00022011	XLOC_013648	1	sd2346	+	1320	1832	1	513	ST0483	TCONS_00040775	XLOC_024823	7	SMil_00006657	sd458	-	52412	59389	3357	3866	1.8	0	8.01	0	1.74312	0.435671	0	0.560549	0.405602	1.90304	0.881884	0.471561	0.9	1.23	1.38	0.00150435	0.00137568	0.00121004	0.00157521	0.00117169	0.00126228	0.00141675	0.00131715	0.00125166
484	trans	NA	n vs n	462	NAT0404	TCONS_00022012	XLOC_013649	1	sd2346	+	1962	2440	5	455	ST0484	TCONS_00040774	XLOC_024823	7	SMil_00006657	sd458	-	52412	59389	2673	3135	0.14	0.1	2.59	0	0.659476	0	0	1.62763	0	1.32859	0.415811	1.35686	0.9	1.23	1.38	1.10502	0.834027	1.03231	1.21305	0.671186	0.817239	1.86485	2.27647	3.25265
485	trans	NA	1 vs n	448	NAT0404	TCONS_00022012	XLOC_013649	1	sd2346	+	1962	2440	5	465	ST0485	TCONS_00056204	XLOC_034315	3	SMil_00025158	sd7617	-	13983	17565	236	684	0.14	0.1	2.59	0	0.659476	0	0	1.62763	0	1.32859	0.415811	1.35686	0.73	0.3	2.86	1.50579	0.31192	0.081929	2.52e-06	4.17e-05	2.39e-05	5.34288	4.69468	0.0527962
486	trans	NA	n vs n	442	NAT0404	TCONS_00022012	XLOC_013649	1	sd2346	+	1962	2440	11	453	ST0486	TCONS_00040778	XLOC_024825	3	SMil_00006659	sd458	-	69660	72635	130	572	0.14	0.1	2.59	0	0.659476	0	0	1.62763	0	1.32859	0.415811	1.35686	0.9	2.18	0.24	2.70589	1.23667	0.253222	3.57433	2.15722	0.894667	0.0528889	0.699667	0.0261111
487	trans	NA	n vs 1	303	NAT0405	TCONS_00022168	XLOC_013744	1	sd236	.	53552	54162	307	611	ST0487	TCONS_00047182	XLOC_028726	1	NA	sd5645	.	18818	19363	243	546	1.67	0.77	0.71	0.846875	0.477625	0.891625	5.38125	4.15763	2.40725	0	0.409875	1.13837	0.12	0.58	5.58	20.1676	23.2578	14.8186	8.11688	17.7563	10.4541	5.016	7.3735	3.42713
488	trans	NA	1 vs 1	539	NAT0406	TCONS_00022205	XLOC_013767	1	sd2364	-	9062	9637	1	540	ST0488	TCONS_00022201	XLOC_013763	2	NA	sd2364	+	8834	9637	103	642	0	2.2	7.1	0.845481	1.01303	0.711071	1.75225	0	3.48761	0	1.62394	0	8.32	8.96	6.99	9.49762	5.47204	11.1444	2.60286	3.2347	12.6876	9.71118	5.84582	13.5963
489	trans	NA	1 vs 1	115	NAT0407	TCONS_00022214	XLOC_013773	1	sd2364	+	10656	11093	329	438	ST0489	TCONS_00022209	XLOC_013771	3	SMil_00016946	sd2364	-	21719	25634	3110	3225	0	1.66	4.24	0	0	12.1433	0	5.2101	13.1445	3.00501	0	1.43706	1.19	1.45	4.95	0.0405344	0	5.58e-06	1.15e-05	0.196826	4.78e-06	0	2.57434	2.08e-05
490	trans	NA	n vs 1	236	NAT0408	TCONS_00022334	XLOC_013853	1	sd2379	+	23741	23977	1	237	ST0490	TCONS_00028844	XLOC_017663	9	SMil_00012478	sd3049	-	48364	56751	1036	1272	0	29.44	0	0	0	0	0	0	0	0	0	12.636	1.33	5.92	2.71	0.119043	0.0317624	0.359668	0.0362271	0.0250303	0.0799336	0.248282	0.0404105	0.0491421
491	trans	NA	1 vs 1	560	NAT0409	TCONS_00022335	XLOC_013854	1	sd2379	+	24331	24891	1	561	ST0491	TCONS_00028843	XLOC_017663	8	SMil_00012478	sd3049	-	48364	56751	340	900	0	3.02	0	0	0	0.705743	0	0	0.658055	0	0	3.07528	1.33	5.92	2.71	4.98e-05	5.31e-05	7.36e-05	5.25e-05	4.47e-05	0.429226	3.2e-05	5.82e-05	1.31044
492	trans	NA	1 vs 1	162	NAT0410	TCONS_00022502	XLOC_013959	1	sd2396	.	33613	#REF!	1	163	ST0492	TCONS_00008812	XLOC_005566	1	NA	sd13869	.	5325	6743	279	441	278.94	0	0	0.485625	0	0.406	0	0	0	0	0	0	0.77	0	4.55	0	0	0	0	0	0	0.665446	5.00869	0.0884708
493	trans	NA	1 vs 1	165	NAT0411	TCONS_00022519	XLOC_013968	1	sd2398	+	43354	#REF!	1	167	ST0493	TCONS_00003242	XLOC_002043	5	SMil_00028902	sd11196	-	7700	9992	586	751	0	156.19	0	1576.45	614.731	4294.36	1604.02	1599.98	1450.65	9242.06	2973.57	6363.2	0.16	1.03	4.55	30.6654	25.6004	15.5564	75.6218	26.5092	29.1625	42.4884	27.0302	25.6744
494	trans	NA	n vs 1	231	NAT0412	TCONS_00022749	XLOC_014094	1	sd2413	+	498	730	2	233	ST0494	TCONS_00059019	XLOC_036102	9	SMil_00027354	sd8391	-	9345	13500	897	1128	28.64	15.85	42.37	252.049	120.425	73.2723	193.634	18.648	25.9724	299.481	50.6065	42.5988	15.23	16.18	24.42	9.90838	24.6648	18.6641	8.94038	10.318	8.82589	7.25753	8.54865	14.8814
495	trans	NA	n vs 1	164	NAT0413	TCONS_00022750	XLOC_014095	1	sd2413	+	1064	#REF!	1	177	ST0495	TCONS_00059019	XLOC_036102	9	SMil_00027354	sd8391	-	9345	13500	396	560	35.1	46.32	8.07	0	0	884.778	0	220.574	0	945.59	0	173.782	15.23	16.18	24.42	9.90838	24.6648	18.6641	8.94038	10.318	8.82589	7.25753	8.54865	14.8814
496	trans	NA	1 vs 1	477	NAT0414	TCONS_00022829	XLOC_014136	2	sd2422	+	65249	65881	1	478	ST0496	TCONS_00022842	XLOC_014141	16	SMil_00011100	sd2422	-	65249	72685	3828	4305	14.5	0.62	0.05	48.3429	59.3666	141.288	0	0.896707	0.327707	1.24671	0	1.09025	4.44	20.17	5.79	8.41737	14.0433	20.1856	2.65211	1.27605	4.32396	0.22963	3.24512	0.375564
497	trans	NA	1 vs 1	184	NAT0415	TCONS_00023180	XLOC_014329	1	sd246	.	71915	73052	592	776	ST0497	TCONS_00037079	XLOC_022567	1	NA	sd406	.	5388	5605	26	210	0.09	0.44	0.05	15.8574	98.7045	58.4126	0	0	3.28863	18.0729	8.75638	0	0	0	19.71	3.713	0.939625	2.99925	5.53025	3.08937	7.619	11.2695	0.234875	11.3975
498	trans	NA	1 vs 1	134	NAT0416	TCONS_00023242	XLOC_014375	1	sd2469	+	15391	15862	317	451	ST0498	TCONS_00006433	XLOC_004047	1	SMil_00012165	sd1261	-	1	351	217	351	0.88	1.88	2.83	0	2.59238	19.52	2.00354	2.09336	4.53551	9.56527	1.08618	5.82439	0.41	2.72	0.5	54.8885	29.8664	176.39	19.9373	36.3665	47.0979	142.062	2.08453	103.088
499	trans	NA	1 vs 1	268	NAT0417	TCONS_00023367	XLOC_014451	1	sd2480	+	70624	70921	1	269	ST0499	TCONS_00049257	XLOC_030018	5	SMil_00019605	sd6048	-	1986	4078	1	269	10.73	4.59	14.84	2.87538	18.6532	18.3302	0	2.27162	1.20075	0	3.3705	2.54663	1.48	0.13	1.25	1.28405	0.0744542	0.0922196	1.85073	0.236384	0.170605	1.54877	0	0.0967967
500	trans	NA	1 vs 1	184	NAT0418	TCONS_00023729	XLOC_014657	1	sd2515	+	26298	#REF!	1	185	ST0500	TCONS_00045490	XLOC_027667	4	SMil_00023936	sd5342	-	944	3740	261	445	0	77.22	0	0	0	0	3317.89	0	0	0	179.893	0	0.28	2.58	9.79	15.2141	0.602402	0.941671	77.5358	7.00974	2.24153	0	6.5241	1.47766
501	trans	NA	n vs 1	403	NAT0419	TCONS_00024011	XLOC_014827	1	sd254	.	137706	138366	270	661	ST0501	TCONS_00046988	XLOC_028608	1	NA	sd561	.	92968	93388	18	421	0.35	0	1.05	0.750437	1.22093	0.503957	0	0	0.235463	0	0.520157	0	0	0	2.17	3.34422	9.21756	2.338	0	1.32422	0.467111	0	1.84689	0
502	trans	NA	1 vs 1	487	NAT0420	TCONS_00024288	XLOC_014998	1	sd2573	+	39554	40090	3	490	ST0502	TCONS_00019899	XLOC_012397	7	SMil_00016181	sd2159	-	25567	31134	1394	1881	0.24	0	0.72	0	0	0	1.43665	3.5127	3.27101	1.69603	2.77653	0	3.6	6.88	5.63	5.92044	6.64271	3.88158	10.9	13.1767	4.9381	3.75311	7.91634	4.58786
503	trans	NA	1 vs 1	242	NAT0421	TCONS_00024443	XLOC_015086	1	sd259	.	3075	3480	164	406	ST0503	TCONS_00049872	XLOC_030393	1	NA	sd617	.	78852	79732	639	881	0.97	0.82	0	0	0	0	0	2.22329	0	0	0	0	3.44	4.02	2	0	0.376278	0	0	9.72725	0	0	0.644598	0
504	trans	NA	1 vs 1	283	NAT0422	TCONS_00024910	XLOC_015330	1	sd2629	+	23760	24244	206	485	ST0504	TCONS_00008223	XLOC_005206	4	SMil_00010329	sd1355	-	64408	68511	2926	3209	0	0	2.71	0	0	0	0	0	0	0	0	2.16935	11.52	15.95	13.8	6.5482	7.3618	9.25042	5.04235	6.30617	6.70101	7.25426	4.71324	2.642
505	trans	NA	1 vs n	819	NAT0423	TCONS_00024987	XLOC_015375	1	sd2635	+	49867	50702	15	834	ST0505	TCONS_00008975	XLOC_005670	4	SMil_00000899	sd1395	-	174850	177712	1822	2613	11.58	12.79	7.16	0	0	0.204556	0.720434	0	0.189547	0	0	0.120667	0.1	0.33	0.11	8.21833	2.05244	2.27067	14.2117	6.62956	4.43144	2.166	1.96511	1.55789
506	trans	NA	1 vs n	750	NAT0423	TCONS_00024987	XLOC_015375	1	sd2635	+	49867	50702	84	834	ST0506	TCONS_00038360	XLOC_023334	4	SMil_00021894	sd4222	-	12857	16785	544	1281	11.58	12.79	7.16	0	0	0.204556	0.720434	0	0.189547	0	0	0.120667	0.27	0.15	0.53	19.7742	5.70467	5.81944	27.7634	14.6142	12.4797	5.50733	4.90344	5.19433
507	trans	NA	1 vs n	738	NAT0423	TCONS_00024987	XLOC_015375	1	sd2635	+	49867	50702	84	822	ST0507	TCONS_00019955	XLOC_012433	4	SMil_00009835	sd2166	-	28648	31462	1111	1842	11.58	12.79	7.16	0	0	0.204556	0.720434	0	0.189547	0	0	0.120667	0.03	0.19	0.55	12.0348	6.47911	3.39022	19.5643	12.7738	7.399	3.76378	4.93522	6.55889
508	trans	NA	1 vs n	691	NAT0423	TCONS_00024987	XLOC_015375	1	sd2635	+	49867	50702	143	834	ST0508	TCONS_00039044	XLOC_023754	1	SMil_00022107	sd4328	-	22600	25077	1801	2478	11.58	12.79	7.16	0	0	0.204556	0.720434	0	0.189547	0	0	0.120667	0.02	0.01	0.02	4.44911	2.11244	1.43211	5.99033	7.41944	3.64467	3.33189	2.00278	9.57078
509	trans	NA	1 vs n	691	NAT0423	TCONS_00024987	XLOC_015375	1	sd2635	+	49867	50702	143	834	ST0509	TCONS_00001342	XLOC_000850	1	SMil_00027139	sd10434	-	18441	20123	1003	1683	11.58	12.79	7.16	0	0	0.204556	0.720434	0	0.189547	0	0	0.120667	0.02	0	0.21	2.13544	0.481778	0.701	3.58689	3.70022	1.71589	0.266667	0.955111	2.74289
510	trans	NA	1 vs n	523	NAT0423	TCONS_00024987	XLOC_015375	1	sd2635	+	49867	50702	311	834	ST0510	TCONS_00000734	XLOC_000445	2	SMil_00028469	sd10196	-	232	2992	2163	2675	11.58	12.79	7.16	0	0	0.204556	0.720434	0	0.189547	0	0	0.120667	0.29	3.4	1.12	10.8111	2.28778	2.38511	18.8311	9.618	5.58744	2.93589	1.49378	1.30511
511	trans	NA	1 vs 1	1001	NAT0424	TCONS_00025039	XLOC_015405	6	sd264	-	38024	40530	4	1045	ST0511	TCONS_00063786	XLOC_039192	23	SMil_00004363	sd997	+	33873	43801	36	1037	1.04	0.47	0.22	1.09698	1.81799	1.18959	9.59e-05	2.5269	1.04301	2.11594	3.60029	2.31756	6.16	11.34	4.91	7.03693	7.45596	5.39402	24.7648	32.8674	8.04648	9.90832	8.9664	4.7679
512	trans	NA	n vs 1	323	NAT0425	TCONS_00025368	XLOC_015605	1	sd2678	+	19241	19563	1	323	ST0512	TCONS_00026877	XLOC_016514	12	SMil_00006830	sd2845	-	33350	40590	1551	1878	0.64	3.08	0	0	0	0	0	0	2.0142	0	0	0	49.4	27.57	0.06	82.8262	83.2908	129.339	19.3241	22.0449	15.662	0.285115	0.181008	0.303789
513	trans	NA	1 vs 1	451	NAT0426	TCONS_00025369	XLOC_015606	1	sd2678	.	19680	20973	843	1294	ST0513	TCONS_00000540	XLOC_000322	1	NA	sd10126	.	1724	2182	8	459	0.63	0.8	0	0	0	0	0	0	0.251687	0	0	0	0	1.42	0	0	0.0663278	0	0	0.0796294	0	0	0	0
514	trans	NA	n vs 1	165	NAT0427	TCONS_00025715	XLOC_015811	1	sd2715	-	24470	#REF!	1	163	ST0514	TCONS_00017899	XLOC_011224	2	NA	sd1990	+	4994	5867	169	334	57.52	50.82	258.73	0	3.44037	5.04713	0	0.862	6.58512	0	0.188875	4.40838	3.64	0.37	11.49	0	0	0.893667	0	0	0.113667	0	3.786	0.920222
515	trans	NA	n vs 1	422	NAT0428	TCONS_00025873	XLOC_015912	1	sd2732	.	37201	37776	2	442	ST0515	TCONS_00047474	XLOC_028903	1	NA	sd57	.	44051	44660	1	423	1.82	0.53	4.11	0	0	0	0	0	0	0	2.72503	0	0.88	1.83	0.59	0	1.90192	0	0	3.03608	0	0	1.81879	0
516	trans	NA	n vs 1	220	NAT0429	TCONS_00025918	XLOC_015942	1	sd2738	-	30340	30563	1	221	ST0516	TCONS_00024014	XLOC_014829	4	SMil_00007870	sd2540	+	21340	25601	2794	3014	0	0	24.22	0	0	0	39.9078	0	0	0	0	0	1.67	1.28	2.42	1.86e-05	1.88e-05	0.15617	2.07e-05	0	0	0	15.616	0.613937
517	trans	NA	n vs 1	603	NAT0430	TCONS_00025919	XLOC_015943	1	sd2738	-	31062	31665	1	604	ST0517	TCONS_00024013	XLOC_014829	3	SMil_00007870	sd2540	+	21340	25518	1688	2282	2.19	0.71	5.51	0	1.45522	0	0	2.32381	0	0	2.7823	0	1.67	1.28	2.42	1.09876	1.46783	0	1.50594	2.77912	0	6.18638	0.00107541	0.000782639
518	trans	NA	n vs 1	334	NAT0431	TCONS_00025920	XLOC_015944	1	sd2738	-	32016	32352	3	337	ST0518	TCONS_00024013	XLOC_014829	3	SMil_00007870	sd2540	+	21340	25518	1204	1535	6.05	3.78	17	0	0	0	0	6.96243	0	0	11.7261	0	1.67	1.28	2.42	1.09876	1.46783	0	1.50594	2.77912	0	6.18638	0.00107541	0.000782639
519	trans	NA	n vs n	164	NAT0432	TCONS_00025923	XLOC_015947	1	sd2738	-	44452	#REF!	1	165	ST0519	TCONS_00052813	XLOC_032180	2	SMil_00025804	sd6790	+	13131	25294	582	749	287.59	25.41	43.12	0	385.843	0	0	2008.68	0	0	0	0	2.05	1.19	2.6	2.92593	7.62354	2.80279	3.94148	8.46258	9.94215	0.759362	0.515082	0.554488
520	trans	NA	n vs n	164	NAT0432	TCONS_00025923	XLOC_015947	1	sd2738	-	44452	#REF!	1	165	ST0520	TCONS_00024013	XLOC_014829	3	SMil_00007870	sd2540	+	21340	25518	579	746	287.59	25.41	43.12	0	385.843	0	0	2008.68	0	0	0	0	1.67	1.28	2.42	1.09876	1.46783	0	1.50594	2.77912	0	6.18638	0.00107541	0.000782639
521	trans	NA	n vs n	153	NAT0432	TCONS_00025923	XLOC_015947	1	sd2738	-	44452	#REF!	12	165	ST0521	TCONS_00057694	XLOC_035280	1	SMil_00000540	sd8	+	213508	216441	594	750	287.59	25.41	43.12	0	385.843	0	0	2008.68	0	0	0	0	13.93	8.01	7.52	2.64081	1.68546	1.10299	14.319	9.63076	6.06871	6.21685	0.241478	1.91147
522	trans	NA	n vs 1	1033	NAT0433	TCONS_00025981	XLOC_015984	2	sd2746	+	35550	38531	595	1628	ST0522	TCONS_00014965	XLOC_009445	1	NA	sd1766	.	54191	55224	1	1034	0.39	0.97	1.77	1.54522	0.173855	0	0.499585	0.229179	0	1.11688	0	0	0.83	0.53	2.51	11.2534	3.16824	11.8028	6.89946	3.75309	6.15888	14.8744	1.52917	9.46375
523	trans	NA	n vs 1	1033	NAT0434	TCONS_00025983	XLOC_015984	1	sd2746	+	35550	38531	595	1628	ST0523	TCONS_00014965	XLOC_009445	1	NA	sd1766	.	54191	55224	1	1034	0.39	0.97	1.77	1.18091	0.148757	0.0417526	1.14093	0.86998	0.0398108	0.000105864	0	0.138466	0.83	0.53	2.51	11.2534	3.16824	11.8028	6.89946	3.75309	6.15888	14.8744	1.52917	9.46375
524	trans	NA	1 vs 1	210	NAT0435	TCONS_00026166	XLOC_016102	1	sd2770	-	34862	35072	1	211	ST0524	TCONS_00037954	XLOC_023094	1	SMil_00021795	sd4180	+	2839	3786	366	579	0	0	19.75	0	0	1.09125	0	1.03975	0.275375	0	0	1.87462	0.49	0.27	0.04	0.454125	0.951125	0	0.75425	0.598625	0.146125	0.902875	0.404125	0
525	trans	NA	1 vs 1	409	NAT0436	TCONS_00026205	XLOC_016125	1	sd2776	-	34191	34599	1	409	ST0525	TCONS_00048715	XLOC_029693	6	SMil_00024820	sd5951	+	3900	7845	394	803	3.44	0.27	0	0	0	0.842025	0	0	0.779852	0	0	0	0.99	0.75	1.63	0.127674	0.128355	0.546832	0.232954	0.20362	0.176149	0	0.293072	1.24525
526	trans	NA	n vs 1	405	NAT0437	TCONS_00026584	XLOC_016330	1	sd281	-	20877	21384	106	508	ST0526	TCONS_00049927	XLOC_030427	7	SMil_00025119	sd6180	+	7233	12656	1039	1444	0	0	8.93	1.32643	0	0	1.64654	0	0	17.5708	3.61112	0	12.45	81.69	1.42	5.30216	8.78742	7.30912	27.7992	37.5594	24.7774	0.218476	0.399817	0.763287
527	trans	NA	1 vs 1	185	NAT0438	TCONS_00026620	XLOC_016350	1	sd2815	.	73402	73645	59	244	ST0527	TCONS_00041581	XLOC_025312	1	NA	sd4701	.	12009	12268	75	260	0	0.52	23.05	0	0	0	0	0	0	0	18.578	0	0	0.41	11.21	0	0	0	0	0	0	0	0	13.9728
528	trans	NA	1 vs 1	137	NAT0439	TCONS_00026728	XLOC_016419	1	sd2829	-	42896	43149	120	254	ST0528	TCONS_00056178	XLOC_034294	3	SMil_00026661	sd7605	+	15164	17601	1172	1309	0	0	7.35	0	0	0	0	0	0	0	0.091375	0	1.87	0.27	0.43	11.9459	19.0948	31.2767	0.1499	0	0.15638	0	0.0861927	0
529	trans	NA	1 vs 1	186	NAT0440	TCONS_00026788	XLOC_016455	1	sd2835	.	14314	14657	158	344	ST0529	TCONS_00010578	XLOC_006659	1	NA	sd149	.	124178	125176	813	999	0	3.23	0	0	0	0	18.4927	0	0	0	0	0	0.41	0.51	4.68	0	2.91255	1.27884	0	1.64359	2.51691	0	2.40906	0.426045
530	trans	NA	1 vs 1	200	NAT0441	TCONS_00026869	XLOC_016508	1	sd2843	+	16641	16912	72	272	ST0530	TCONS_00000916	XLOC_000574	1	SMil_00010725	sd1026	-	43593	43859	67	267	29.65	0.35	0	52.9403	49.9414	16.4011	72.309	0	4.94592	0	0	0	0.57	0	0	23.6761	23.1257	18.3531	11.507	23.6288	0	0	0	0
531	trans	NA	1 vs 1	1482	NAT0442	TCONS_00026927	XLOC_016548	1	sd285	.	145504	146986	1	1483	ST0531	TCONS_00007241	XLOC_004583	1	NA	sd13033	.	1793	3665	317	1799	0.06	0	0.83	0	0.122373	0	0	0.0963577	0	0	1.18427	0	1.46	0.47	1.37	0	0	0	0	0	0	0	0.059342	0
532	trans	NA	1 vs 1	582	NAT0443	TCONS_00026928	XLOC_016549	1	sd285	.	147123	147931	1	582	ST0532	TCONS_00062729	XLOC_038516	1	NA	sd9610	.	13811	14636	1	583	2.12	1.19	3.98	0	0	0	0	0.548875	0	0	0.295875	0.32925	2.32	0.19	0.93	0.197625	1.91613	0	0	0	0	0.404	0.862125	0
533	trans	NA	n vs 1	866	NAT0444	TCONS_00027286	XLOC_016759	1	sd2895	.	36	904	2	869	ST0533	TCONS_00045661	XLOC_027779	1	NA	sd5379	.	28039	30694	174	1040	0.91	17.8	0.15	0	0	0.157775	0	0	0	0	0	0	0.4	3.3	0.18	0	0.0306243	0	0	0	0	0	0	0
534	trans	NA	n vs 1	212	NAT0445	TCONS_00027363	XLOC_016804	1	sd290	.	80566	80791	14	226	ST0534	TCONS_00015130	XLOC_009566	1	NA	sd1777	.	61591	62708	765	977	5.73	12.41	0	0	0	0	0	0	0	0	0	17.6221	0.31	1.59	0.16	0	0	0.0664444	0	0.127778	0	0	0	0
535	trans	NA	n vs 1	421	NAT0446	TCONS_00027372	XLOC_016813	1	sd2900	.	4791	5413	158	576	ST0535	TCONS_00040275	XLOC_024515	1	NA	sd4502	.	9293	9714	1	422	1.33	1.29	0	1.40298	0.911862	1.41383	1.03872	5.45474	1.0562	0	0.290868	0	9.72	4.31	1.3	6.73971	3.60416	3.79435	0	7.815	0.703429	0	0.746051	0
536	trans	NA	1 vs n	548	NAT0447	TCONS_00027373	XLOC_016814	1	sd2900	+	12331	12886	1	549	ST0536	TCONS_00059653	XLOC_036512	3	SMil_00009767	sd858	-	69107	74761	2360	2908	0.23	2.9	0.68	0	2.31286	0	0.325444	2.31571	2.01397	0	13.9564	1.17598	0.5	0.58	2.55	0.249531	0.384507	0.446884	0.102141	2.00658	0.74922	0.116433	0.832419	4.57575
537	trans	NA	1 vs n	542	NAT0447	TCONS_00027373	XLOC_016814	1	sd2900	+	12331	12886	1	549	ST0537	TCONS_00054452	XLOC_033225	7	SMil_00026243	sd7166	-	4627	16799	2105	2647	0.23	2.9	0.68	0	2.31286	0	0.325444	2.31571	2.01397	0	13.9564	1.17598	0.65	1	1.35	1.06418	0	0.49068	2.18955	0.274779	0.682491	4.30746	0.91233	0.394149
538	trans	NA	1 vs 1	411	NAT0448	TCONS_00027760	XLOC_017033	1	sd2939	.	5278	5692	1	415	ST0538	TCONS_00050848	XLOC_030969	1	NA	sd636	.	86556	87866	5	416	0	7.06	0	0	0	0	5.95154	2.06428	1.48573	0	0	0	0	1	0	0	0	0	0.64265	0.790772	0.24741	0	0.0924202	0
539	trans	NA	n vs 1	255	NAT0449	TCONS_00027919	XLOC_017135	1	sd2958	+	18546	18931	1	234	ST0539	TCONS_00028844	XLOC_017663	9	SMil_00012478	sd3049	-	48364	56751	1	256	3.42	0.9	6.43	0	0	0	0	0	0	0	0.997025	0	1.33	5.92	2.71	0.119043	0.0317624	0.359668	0.0362271	0.0250303	0.0799336	0.248282	0.0404105	0.0491421
540	trans	NA	n vs 1	376	NAT0450	TCONS_00027940	XLOC_017150	1	sd296	.	110637	111358	1	377	ST0540	TCONS_00027732	XLOC_017016	1	NA	sd2935	.	14440	14862	1	377	1.39	0	0	0.638984	4.8594	1.07224	0.193889	0	0	0.321778	0	0	1.61	0	0	3.84267	10.9913	15.6553	0	0	0.920222	0	0	3.051
541	trans	NA	1 vs 1	160	NAT0451	TCONS_00028156	XLOC_017275	2	sd2984	-	5201	19499	169	329	ST0541	TCONS_00017070	XLOC_010733	2	SMil_00005415	sd1918	+	74624	76422	1493	1653	45.98	17.99	44.62	0	0.351125	0	0	0	0.33725	0.834	0	0	1.57	1.66	0.41	0.419782	1.15124	1.10208	1.1842	1.76734	1.1851	0.149093	0.4976	0.0498603
542	trans	NA	n vs n	1100	NAT0452	TCONS_00028190	XLOC_017299	1	sd2990	+	36214	37314	1	1101	ST0542	TCONS_00034122	XLOC_020847	2	SMil_00020710	sd3678	-	17327	28892	292	1392	3.87	1.3	0.59	0.664403	2.08487	0.89068	0	1.71696	1.9833	0.468734	1.05061	0.123816	0.85	0.61	0.53	0.735564	0.807449	1.59542	0.940689	0.939461	1.38842	0	0.654396	0.779386
543	trans	NA	1 vs n	906	NAT0452	TCONS_00028190	XLOC_017299	1	sd2990	+	36214	37314	1	907	ST0543	TCONS_00034413	XLOC_021009	3	SMil_00004769	sd371	-	43760	44838	915	1821	3.87	1.3	0.59	0.664403	2.08487	0.89068	0	1.71696	1.9833	0.468734	1.05061	0.123816	7.8	4.14	2.32	2.46996	0.732853	1.8896	1.28012	0.0177237	0.908185	1.06636	0	0.467806
544	trans	NA	n vs n	899	NAT0452	TCONS_00028190	XLOC_017299	1	sd2990	+	36214	37314	2	901	ST0544	TCONS_00034420	XLOC_021012	1	SMil_00004771	sd371	-	55936	57606	739	1638	3.87	1.3	0.59	0.664403	2.08487	0.89068	0	1.71696	1.9833	0.468734	1.05061	0.123816	0.72	0.49	0.22	3.34627	1.23274	1.99533	2.29879	0.79797	2.99102	2.15384	0.59322	0.979501
545	trans	NA	1 vs 1	519	NAT0453	TCONS_00028326	XLOC_017375	3	sd300	+	44320	49931	124	646	ST0545	TCONS_00031318	XLOC_019156	1	NA	sd3330	.	2224	2823	1	520	0.04	0.7	0.08	0	0	0	0	0.258956	0	0	0	0.141716	0	0	2.66	0.0174643	0	0.305039	0	0	0	0	0	0
546	trans	NA	1 vs 1	435	NAT0454	TCONS_00028367	XLOC_017394	1	sd3003	+	9211	9803	1	436	ST0546	TCONS_00028357	XLOC_017390	2	SMil_00018992	sd3003	-	12655	13826	10	445	7.27	5.78	5.29	3.58763	6.164	6.20662	0	22.6721	5.95838	0	37.1384	9.22563	1.05	1.47	0.29	5.21118	6.36061	5.50142	4.92183	9.60058	6.66467	1.16858	2.72783	2.19034
547	trans	NA	n vs 1	340	NAT0455	TCONS_00028732	XLOC_017607	1	sd304	+	99434	99783	2	344	ST0547	TCONS_00027952	XLOC_017156	4	SMil_00018857	sd2961	-	9845	16432	468	808	13.2	1.28	1.59	0	0	0	0	0	0	0	2.703	0	21.37	35.34	2.91	0.807666	0	0.105511	1.47979	0.0899919	0	0	0.192715	0
548	trans	NA	1 vs 1	166	NAT0456	TCONS_00029076	XLOC_017798	1	sd3077	+	15400	#REF!	1	158	ST0548	TCONS_00062312	XLOC_038249	2	NA	sd948	-	72794	74768	1370	1546	0	149.25	0	0.1875	0.055375	0	0	0	0.052875	0	0.111125	0.1235	4.87	0.39	2.16	3.80519	0.0613536	2.55254	3.31325	0	0.563035	2.82485	0	3.67101
549	trans	NA	1 vs 1	202	NAT0457	TCONS_00029110	XLOC_017818	1	sd3080	.	20678	20963	84	286	ST0549	TCONS_00023243	XLOC_014376	1	NA	sd2469	.	21012	22032	819	1021	0.9	3.64	3.79	0	19.5756	0	0	0	0	11.6413	0	0	0.89	0.85	13.73	0.19734	2.60161	0.242897	0.670783	0.195543	1.35545	1.83617	0.104511	0.224825
550	trans	NA	n vs 1	395	NAT0458	TCONS_00029308	XLOC_017946	1	sd31	-	251732	252127	1	396	ST0550	TCONS_00035028	XLOC_021367	4	SMil_00013122	sd3788	+	21923	26688	1195	1590	3.66	21.39	16.13	0.928177	0	0	1.75212	0	0	8.52337	0	0	0.37	1.55	2.29	3.08822	0.134911	1.79963	11.0624	0.105226	4.48784	6.37888	0.179073	3.9384
551	trans	NA	1 vs 1	146	NAT0459	TCONS_00029309	XLOC_017947	1	sd31	+	278413	279028	469	616	ST0551	TCONS_00012112	XLOC_007648	1	SMil_00030098	sd15878	-	5365	5652	142	288	5.71	0.28	5.93	0.574054	7.92633	0.28927	0	1.48809	0	0	3.27082	0	6.3	2.05	4.92	0	11.3813	0	0	0	0	0	0	7.8874
552	trans	NA	1 vs 1	152	NAT0460	TCONS_00029354	XLOC_017977	1	sd3104	+	6012	#REF!	30	179	ST0552	TCONS_00016041	XLOC_010129	4	SMil_00014917	sd1835	-	56272	58090	138	290	0	0	82.67	2.48663	14.1155	196.474	0.321375	4.5745	76.1324	2.12675	0.34575	70.2975	1.38	0.2	0.15	0.0972164	0.23393	0	0	0	0	0	0	0
553	trans	NA	1 vs 1	219	NAT0461	TCONS_00029632	XLOC_018127	1	sd314	+	45515	46376	53	272	ST0553	TCONS_00014800	XLOC_009339	5	SMil_00030367	sd17560	-	120	2135	2	221	39.89	91.15	50.3	5.39985	12.1941	16.2981	5.55852	9.24245	13.3177	10.1491	7.99798	19.8181	17.83	14.39	41.09	29.5718	33.1688	25.5354	42.8009	44.3839	29.6829	105.336	59.4682	46.0605
554	trans	NA	1 vs 1	289	NAT0462	TCONS_00029977	XLOC_018346	1	sd3181	.	44067	44375	19	309	ST0554	TCONS_00030094	XLOC_018420	1	NA	sd3197	.	92990	93434	38	327	0	0.74	4.76	2.66084	0	0	5.13466	0	7.48937	0	2.47101	0	1.8	3.81	1.96	0	0	0	0	0	0	0	1.27613	0.686012
555	trans	NA	1 vs 1	201	NAT0463	TCONS_00030336	XLOC_018565	1	sd322	-	73601	73801	1	201	ST0555	TCONS_00007720	XLOC_004892	5	SMil_00029590	sd13281	+	930	5518	1073	1275	0	17.24	2.68	0	0.311625	0	0.438625	0.28225	0	0	3.0395	0.6765	0.41	1.23	0.26	0	0.0901715	0.0575575	0	0	0.0509151	0	0.36704	1.18889
556	trans	NA	1 vs 1	204	NAT0464	TCONS_00030365	XLOC_018589	1	sd3226	+	2008	2211	1	204	ST0556	TCONS_00057043	XLOC_034859	2	SMil_00026862	sd7833	-	13225	16212	71	275	0	15.59	2.43	0	0	0	0	0.3665	0	0	0	0	36.98	59.88	68.09	54.9683	56.3159	54.5169	100.859	113.055	56.663	57.6231	37.1815	58.849
557	trans	NA	1 vs n	749	NAT0465	TCONS_00030388	XLOC_018605	1	sd323	+	70544	71293	1	750	ST0557	TCONS_00034374	XLOC_020983	4	SMil_00010102	sd3707	-	13576	17419	826	1560	0.37	2.27	0.53	7.97576	5.85242	3.21149	28.3271	13.1604	9.76491	1.7082	2.29188	7.97346	0.14	1.2	0.2	0.77782	0.45581	0.336269	6.91079	1.4554	1.07132	0.464339	0.359628	0.612695
558	trans	NA	1 vs n	749	NAT0465	TCONS_00030388	XLOC_018605	1	sd323	+	70544	71293	1	750	ST0558	TCONS_00005688	XLOC_003554	2	SMil_00011943	sd1226	-	3338	6904	538	1296	0.37	2.27	0.53	7.97576	5.85242	3.21149	28.3271	13.1604	9.76491	1.7082	2.29188	7.97346	0.25	0.63	0.15	0.348222	0.414667	0.284778	0.849	1.49256	0.614333	0.569667	0.327111	0.362778
559	trans	NA	1 vs n	749	NAT0465	TCONS_00030388	XLOC_018605	1	sd323	+	70544	71293	1	750	ST0559	TCONS_00025246	XLOC_015528	2	SMil_00017987	sd2665	-	24933	28331	709	1431	0.37	2.27	0.53	7.97576	5.85242	3.21149	28.3271	13.1604	9.76491	1.7082	2.29188	7.97346	0.01	0.06	0.87	0.101838	0.167755	0.341751	2.13359	0.443918	1.25731	2.68954	4.41271	3.34443
560	trans	NA	1 vs n	746	NAT0465	TCONS_00030388	XLOC_018605	1	sd323	+	70544	71293	4	750	ST0560	TCONS_00032443	XLOC_019844	2	SMil_00020231	sd3473	-	29754	32511	562	1320	0.37	2.27	0.53	7.97576	5.85242	3.21149	28.3271	13.1604	9.76491	1.7082	2.29188	7.97346	0.23	0.02	0.74	0.566333	1.24389	0.363	0.523111	0.96	0.247556	0.182222	0.831	0.422889
561	trans	NA	1 vs n	713	NAT0465	TCONS_00030388	XLOC_018605	1	sd323	+	70544	71293	37	750	ST0561	TCONS_00005687	XLOC_003553	3	SMil_00011942	sd1226	-	95	1567	499	1212	0.37	2.27	0.53	7.97576	5.85242	3.21149	28.3271	13.1604	9.76491	1.7082	2.29188	7.97346	0	0.08	0.02	0.0731937	0.887541	0.148206	0.406716	1.32729	0.202145	1.5451	0.694326	0
562	trans	NA	1 vs n	660	NAT0465	TCONS_00030388	XLOC_018605	1	sd323	+	70544	71293	1	661	ST0562	TCONS_00032444	XLOC_019845	1	SMil_00020232	sd3473	-	37911	40826	741	1407	0.37	2.27	0.53	7.97576	5.85242	3.21149	28.3271	13.1604	9.76491	1.7082	2.29188	7.97346	0.06	0	0.05	0.124222	0.472889	0.0615556	0.298222	0.301556	0.355333	0.149889	0.180333	0.0985556
563	trans	NA	1 vs 1	134	NAT0466	TCONS_00030436	XLOC_018633	1	sd3237	-	45932	46282	216	351	ST0563	TCONS_00016319	XLOC_010299	3	SMil_00015028	sd1861	+	25527	26818	676	810	0	0.91	20.82	0	0	1.50886	5.64515	0	4.17108	0	0	7.74954	0.07	0.18	11.46	0.47515	3.52307	1.43439	9.90519	1.42073	1.93789	8.78586	2.6684	4.37254
564	trans	NA	1 vs 1	1884	NAT0467	TCONS_00030539	XLOC_018701	1	sd3252	+	36656	38540	1	1885	ST0564	TCONS_00051143	XLOC_031155	26	SMil_00008189	sd643	-	33264	47569	3681	5530	11.92	6.84	9.63	0.0555564	0	1.17214	0.101921	0	1.57202	0.233455	0.235568	1.24754	53.33	44.71	40.05	0.777531	0.0773595	0.137886	0.772176	0.00731673	4.36986	4.89659	1.85737	2.71432
565	trans	NA	n vs 1	1626	NAT0468	TCONS_00030540	XLOC_018702	1	sd3252	+	38714	40381	4	1668	ST0565	TCONS_00051140	XLOC_031155	27	SMil_00008189	sd643	-	33264	47569	3794	5420	4.92	2.36	6.6	0.580001	0	0.0647537	0.591343	0	0.0607784	0	0.409516	0.0723081	53.33	44.71	40.05	1.77507	2.83027	2.9265	7.03507	5.63537	9.18357	7.29467	10.4603	6.17364
566	trans	NA	1 vs 1	398	NAT0469	TCONS_00030633	XLOC_018758	1	sd3264	.	12355	12871	112	517	ST0566	TCONS_00001671	XLOC_001063	1	NA	sd10569	.	3399	4107	311	709	2.41	1.8	10.35	0.423319	0	0.427375	10.2401	2.19945	0.397936	0	0.865822	0.462869	1.27	0.8	11.9	0	0	0.221481	2.03078	0.569531	0.828443	0	0.229375	1.46375
567	trans	NA	1 vs 1	164	NAT0470	TCONS_00030661	XLOC_018776	1	sd3267	+	30686	30979	1	163	ST0567	TCONS_00027342	XLOC_016789	3	SMil_00001078	sd29	-	119184	122224	2	166	4.96	0.84	0	10.3154	0	0	0	0	0	33.9967	12.6347	0	27.22	46.96	18.13	134.446	118.28	109.359	70.0311	62.373	72.9252	43.9567	57.0261	54.9394
568	trans	NA	n vs 1	279	NAT0471	TCONS_00030778	XLOC_018842	1	sd3281	.	35598	35964	1	281	ST0568	TCONS_00056935	XLOC_034793	1	NA	sd780	.	53808	54990	18	297	3.33	18.23	0.86	2.46753	0	0	4.68712	0	4.63623	5.75408	0	3.90269	0	1.28	0	0	0.0821554	0	0	0.129591	0	0	0	0
569	trans	NA	1 vs 1	252	NAT0472	TCONS_00030903	XLOC_018912	1	sd3292	-	40141	40392	1	252	ST0569	TCONS_00031638	XLOC_019356	2	SMil_00020020	sd3379	+	10823	11398	588	848	7.03	14.26	25.27	75.4845	105.146	87.103	16.4609	44.5295	62.4485	43.6369	83.1989	50.816	3.15	5.45	2.03	10.0609	7.52525	32.1778	11.237	8.86633	40.4488	9.12175	8.45318	19.0143
570	trans	NA	1 vs 1	149	NAT0473	TCONS_00031152	XLOC_019062	1	sd3312	+	14344	14683	3	153	ST0570	TCONS_00051054	XLOC_031096	8	SMil_00025366	sd6408	-	12924	16146	1	150	1.69	2.73	4.08	6.79078	0	48.5248	16.2364	0	82.9212	16.1173	0	42.4536	12.95	7.76	21.37	2.70904	7.50801	5.56057	1.48136	3.5984	10.9057	11.8122	0.325258	15.9875
571	trans	NA	1 vs 1	240	NAT0474	TCONS_00031182	XLOC_019079	1	sd3317	+	33170	33458	2	241	ST0571	TCONS_00030396	XLOC_018609	4	SMil_00019654	sd3232	-	31122	33353	64	304	3.48	15	4.72	0	2.35533	0	0	0	0	0	0	0	10.02	9.49	9.67	25.3248	15.531	21.7132	10.0539	7.35189	10.8973	19.7767	24.3561	16.2356
572	trans	NA	1 vs 1	450	NAT0475	TCONS_00031265	XLOC_019129	2	sd3325	-	16607	24766	371	839	ST0572	TCONS_00041706	XLOC_025373	1	NA	sd4719	.	17986	18604	78	528	0	0.93	1.05	2.05138	3.5395	1.7545	0	1.68075	5.13175	0	0	0	1.44	0	0	0	0.176994	0	0	0.43552	0	0.77963	0	0.517739
573	trans	NA	n vs 1	238	NAT0476	TCONS_00031319	XLOC_019157	1	sd3330	-	31439	32455	1	240	ST0573	TCONS_00005540	XLOC_003472	11	SMil_00002974	sd122	+	84171	91153	29	267	0.15	0.36	0.06	0.0917778	0.487222	0.379778	0.450222	0.0728889	0.155	0.743556	0.405444	0.270333	9.95	17.3	6.81	1.02589	2.18578	1.67122	0.981	1.79644	2.00944	0.875778	1.20744	1.80256
574	trans	NA	n vs 1	267	NAT0477	TCONS_00032063	XLOC_019614	1	sd3421	.	36409	36681	1	265	ST0574	TCONS_00004859	XLOC_003058	1	NA	sd1193	.	6069	6872	167	434	6.27	0	0	0	0	0	0	0	0	0	0.90125	0	3.81	0	0	1.02113	0	1.079	0	0.2365	0.134	1.69825	1.88075	0.49725
575	trans	NA	1 vs 1	496	NAT0478	TCONS_00032196	XLOC_019694	1	sd3443	-	17541	19426	12	508	ST0575	TCONS_00031128	XLOC_019044	5	SMil_00019846	sd3310	+	2544	4578	1	491	2.99	1.67	2.46	3.71992	0	1.05983	4.48169	0	0.785513	1.39983	1.17709	0.24935	0.12	0	0	0.227683	0.266717	0	0	0.145314	0	0	0	0
576	trans	NA	1 vs 1	102	NAT0479	TCONS_00032283	XLOC_019750	1	sd3455	.	24586	24856	1	103	ST0576	TCONS_00051643	XLOC_031482	1	NA	sd6553	.	10618	10906	19	121	76.67	10.72	79.33	124.391	12.7526	11.1729	95.0031	14.3259	0	164.743	14.7078	5.47224	6.53	0	0	0	0	0	0	0.783643	0	0	0	0
577	trans	NA	1 vs n	518	NAT0480	TCONS_00032393	XLOC_019815	1	sd3468	+	51829	52347	1	519	ST0577	TCONS_00042634	XLOC_025942	5	SMil_00023168	sd4867	-	7460	11231	530	1042	1.64	0.36	3.03	2.51605	0	2.54003	3.90095	0	1.18262	16.6224	2.574	1.83455	0	0.01	0.04	0.038206	0	0	0.0702037	0	0.0354818	2.09955	4.59667	2.58269
578	trans	NA	n vs n	518	NAT0480	TCONS_00032393	XLOC_019815	1	sd3468	+	51829	52347	1	519	ST0578	TCONS_00056206	XLOC_034316	3	SMil_00025159	sd7617	-	22791	25631	509	1021	1.64	0.36	3.03	2.51605	0	2.54003	3.90095	0	1.18262	16.6224	2.574	1.83455	0	0	0.53	0	0	0	0.0796935	0.111943	0	7.781	6.90911	0.749265
579	trans	NA	n vs n	518	NAT0480	TCONS_00032393	XLOC_019815	1	sd3468	+	51829	52347	1	519	ST0579	TCONS_00040781	XLOC_024827	2	SMil_00006662	sd458	-	83059	85310	670	1193	1.64	0.36	3.03	2.51605	0	2.54003	3.90095	0	1.18262	16.6224	2.574	1.83455	0.73	0.45	0.19	0.489431	2.23165	1.81367	0.100611	0.494315	2.2425	0.228544	1.27895	0.411531
580	trans	NA	n vs n	518	NAT0480	TCONS_00032393	XLOC_019815	1	sd3468	+	51829	52347	1	519	ST0580	TCONS_00040775	XLOC_024823	7	SMil_00006657	sd458	-	52412	59389	3215	3739	1.64	0.36	3.03	2.51605	0	2.54003	3.90095	0	1.18262	16.6224	2.574	1.83455	0.9	1.23	1.38	0.00150435	0.00137568	0.00121004	0.00157521	0.00117169	0.00126228	0.00141675	0.00131715	0.00125166
581	trans	NA	1 vs n	518	NAT0480	TCONS_00032393	XLOC_019815	1	sd3468	+	51829	52347	1	519	ST0581	TCONS_00014468	XLOC_009115	4	SMil_00030336	sd17322	-	1248	4230	539	1066	1.64	0.36	3.03	2.51605	0	2.54003	3.90095	0	1.18262	16.6224	2.574	1.83455	0	0.01	0.01	0.0418355	0.308619	0.084187	0.0771376	0.271317	0.117384	0.17511	0.179238	0
582	trans	NA	1 vs n	518	NAT0480	TCONS_00032393	XLOC_019815	1	sd3468	+	51829	52347	1	519	ST0582	TCONS_00015126	XLOC_009563	8	SMil_00009017	sd1777	-	72380	77002	437	955	1.64	0.36	3.03	2.51605	0	2.54003	3.90095	0	1.18262	16.6224	2.574	1.83455	0.73	33.27	0.51	0	0.0469651	0.117203	0	7.14e-06	0.107895	0.000320914	1.36052	0.316207
583	trans	NA	1 vs n	161	NAT0481	TCONS_00032394	XLOC_019816	1	sd3468	+	52535	#REF!	1	162	ST0583	TCONS_00015127	XLOC_009563	9	SMil_00009017	sd1777	-	72380	77209	166	327	0	17.64	336.94	1.13938	3.8775	2.83462	1.19988	5.3015	2.47225	3.97938	3.5675	4.60475	0.73	33.27	0.51	1.22038	0.000308506	0.000290597	2.96152	0.573676	0.000295958	1.62509	0.000280375	0.00028223
584	trans	NA	1 vs n	161	NAT0481	TCONS_00032394	XLOC_019816	1	sd3468	+	52535	#REF!	1	162	ST0584	TCONS_00017542	XLOC_011016	7	SMil_00010997	sd1959	-	24867	29033	175	336	0	17.64	336.94	1.13938	3.8775	2.83462	1.19988	5.3015	2.47225	3.97938	3.5675	4.60475	0.4	7.79	0.54	2.46488	2.60133	0.960635	5.37024	3.41328	1.0975	4.91822	3.28429	1.70586
585	trans	NA	1 vs n	161	NAT0481	TCONS_00032394	XLOC_019816	1	sd3468	+	52535	#REF!	1	162	ST0585	TCONS_00062067	XLOC_038086	1	SMil_00010282	sd939	-	47581	48342	76	237	0	17.64	336.94	1.13938	3.8775	2.83462	1.19988	5.3015	2.47225	3.97938	3.5675	4.60475	0.35	3.52	1.43	0.715636	0.143628	2.35411	1.32242	4.17316	6.87015	0	3.9973	0.188456
586	trans	NA	1 vs n	161	NAT0481	TCONS_00032394	XLOC_019816	1	sd3468	+	52535	#REF!	1	162	ST0586	TCONS_00042639	XLOC_025944	3	SMil_00023170	sd4867	-	17037	18694	468	629	0	17.64	336.94	1.13938	3.8775	2.83462	1.19988	5.3015	2.47225	3.97938	3.5675	4.60475	5.99	22.11	5.87	0	4.01e-06	0	0	0	0	0	22.4802	0
587	trans	NA	1 vs 1	225	NAT0482	TCONS_00032445	XLOC_019846	1	sd3473	.	11403	11629	8	227	ST0587	TCONS_00033266	XLOC_020336	1	NA	sd3573	.	10711	12929	1275	1500	17.92	0	0	0	0.11175	0.081125	0	0.100375	0.106625	0	0	0	3.98	0.47	1.06	2.33723	5.68152	4.28137	2.43721	2.12925	1.94532	2.50026	0.632151	3.96486
588	trans	NA	1 vs 1	159	NAT0483	TCONS_00032483	XLOC_019867	1	sd3479	-	2634	3376	579	735	ST0588	TCONS_00042460	XLOC_025838	2	SMil_00006878	sd484	+	84542	85031	237	396	0	1.01	0	0	0.334	0.786	0	0.752375	0	0	0	0	0	1.64	0	0	0	0	3.07604	1.05896	0.754193	0	1.58728	2.52031
589	trans	NA	1 vs 1	389	NAT0484	TCONS_00032567	XLOC_019908	1	sd3488	+	13596	13985	1	390	ST0589	TCONS_00032564	XLOC_019906	4	SMil_00020258	sd3488	-	18192	20652	1146	1535	2.31	0	0	0	0	0.995631	0	0	0	0	0	0	9.69	0	0	5.19961	15.5994	2.52184	0	0	0	2.51e-05	0	0
590	trans	NA	1 vs 1	345	NAT0485	TCONS_00033346	XLOC_020391	1	sd3585	-	6096	6442	1	347	ST0590	TCONS_00005374	XLOC_003370	16	SMil_00004474	sd1212	+	65692	74002	662	1007	0	1.68	0	0	0	0	0	0	1.45968	0	1.48499	0	3.35	2.99	2.75	12.0879	10.9098	12.5389	9.27016	11.1173	12.5901	11.1152	9.80683	12.907
591	trans	NA	1 vs 1	264	NAT0486	TCONS_00033675	XLOC_020571	1	sd3625	+	38864	39128	1	265	ST0591	TCONS_00017861	XLOC_011205	3	SMil_00015549	sd1988	-	28814	31758	272	539	0	0	9.77	4.08875	1.17825	3.082	3.69125	7.86	7.67438	1.878	4.83325	1.06675	0.05	0.21	1.81	0	0	0	0	0.0496531	0.465573	0.159609	2.42454	1.94838
592	trans	NA	1 vs n	196	NAT0487	TCONS_00033728	XLOC_020608	1	sd3634	-	32277	33064	398	594	ST0592	TCONS_00012713	XLOC_008010	1	SMil_00014008	sd1617	+	62296	62493	1	198	1.51	6.03	0	0	0	0.369337	0	0.949588	0	0	0	0	0	0	0	0	0.372771	0.772786	0.535035	1.38797	0.904328	0.763652	1.22196	0.204587
593	trans	NA	1 vs n	195	NAT0487	TCONS_00033728	XLOC_020608	1	sd3634	-	32277	33064	398	594	ST0593	TCONS_00062454	XLOC_038351	1	SMil_00028074	sd9535	+	13991	14185	1	195	1.51	6.03	0	0	0	0.369337	0	0.949588	0	0	0	0	0	0	0	0.0914261	0.0245695	0	0	0.0290054	0	0.241701	0	0
594	trans	NA	n vs 1	206	NAT0488	TCONS_00033943	XLOC_020728	4	sd366	+	137479	139818	9	215	ST0594	TCONS_00036774	XLOC_022402	1	NA	sd4013	.	11449	11712	18	239	6.11	5.9	5.19	22.7123	35.2428	8.12763	17.9893	14.8444	13.2175	13.8267	0	4.23661	24.71	0	0	0.139421	0.318785	0.856536	0.2966	0.664611	0.976811	1.67355	1.1942	0.583695
595	trans	NA	n vs 1	206	NAT0489	TCONS_00033944	XLOC_020728	4	sd366	+	137479	139818	9	215	ST0595	TCONS_00036774	XLOC_022402	1	NA	sd4013	.	11449	11712	18	239	6.11	5.9	5.19	2.82891	5.7552	0.396403	2.7626	2.70299	1.17611	5.51262	0	0	24.71	0	0	0.139421	0.318785	0.856536	0.2966	0.664611	0.976811	1.67355	1.1942	0.583695
596	trans	NA	1 vs 1	148	NAT0490	TCONS_00034002	XLOC_020770	1	sd3666	-	68791	69110	172	320	ST0596	TCONS_00031941	XLOC_019538	6	SMil_00002015	sd341	+	2752	9032	4456	4604	0	1.35	7.1	2.25625	2.769	1.83475	8.81275	7.063	3.766	3.42963	1.48937	2.0735	1.19	3.27	0.92	0.104418	0.137341	0.0839362	0.0386266	0	0.118511	0.173694	0.895277	0
597	trans	NA	1 vs 1	352	NAT0491	TCONS_00034156	XLOC_020873	1	sd3682	.	1059	1795	1	353	ST0597	TCONS_00044251	XLOC_026934	1	NA	sd5138	.	17509	18310	1	353	0.75	0.54	0	1.02743	0	5.1717	0	0	8.32102	5.28551	1.07295	2.05335	0.07	1.69	3.38	0	0	0.398996	0.117007	0	0.425337	21.6578	0.149703	0
598	trans	NA	n vs n	333	NAT0492	TCONS_00034333	XLOC_020953	1	sd370	-	101152	101511	1	334	ST0598	TCONS_00057694	XLOC_035280	1	SMil_00000540	sd8	+	213508	216441	1862	2195	9.42	7.42	0.3	2.66556	1.06221	0	7.60788	3.4954	6.26047	6.24232	3.85557	7.00611	13.93	8.01	7.52	2.64081	1.68546	1.10299	14.319	9.63076	6.06871	6.21685	0.241478	1.91147
599	trans	NA	n vs n	333	NAT0492	TCONS_00034333	XLOC_020953	1	sd370	-	101152	101511	1	334	ST0599	TCONS_00054557	XLOC_033291	3	SMil_00022485	sd7192	+	1575	20779	1685	2018	9.42	7.42	0.3	2.66556	1.06221	0	7.60788	3.4954	6.26047	6.24232	3.85557	7.00611	5.67	6.8	2.75	0.000214659	2.9077	0	0	6.59196	0	0	0.6101	0.238492
600	trans	NA	n vs n	325	NAT0493	TCONS_00034334	XLOC_020954	1	sd370	-	101773	102098	1	326	ST0600	TCONS_00057694	XLOC_035280	1	SMil_00000540	sd8	+	213508	216441	1210	1544	1.25	8.39	0	45.194	35.3021	0	0	31.4152	36.0594	0	11.4721	0	13.93	8.01	7.52	2.64081	1.68546	1.10299	14.319	9.63076	6.06871	6.21685	0.241478	1.91147
601	trans	NA	n vs n	325	NAT0493	TCONS_00034334	XLOC_020954	1	sd370	-	101773	102098	1	326	ST0601	TCONS_00054558	XLOC_033291	7	SMil_00022485	sd7192	+	1575	21752	1048	1382	1.25	8.39	0	45.194	35.3021	0	0	31.4152	36.0594	0	11.4721	0	5.67	6.8	2.75	0	0.153158	5.4e-06	1.18954	0.448521	0	3.59923	3.22e-05	0.606614
602	trans	NA	n vs n	707	NAT0494	TCONS_00034335	XLOC_020955	1	sd370	-	108710	109417	1	708	ST0602	TCONS_00054557	XLOC_033291	3	SMil_00022485	sd7192	+	1575	20779	1414	2098	2.22	1.6	6.87	0	0	0	0	0	0	0	0.22994	0	5.67	6.8	2.75	0.000214659	2.9077	0	0	6.59196	0	0	0.6101	0.238492
603	trans	NA	n vs n	707	NAT0494	TCONS_00034335	XLOC_020955	1	sd370	-	108710	109417	1	708	ST0603	TCONS_00057694	XLOC_035280	1	SMil_00000540	sd8	+	213508	216441	1591	2275	2.22	1.6	6.87	0	0	0	0	0	0	0	0.22994	0	13.93	8.01	7.52	2.64081	1.68546	1.10299	14.319	9.63076	6.06871	6.21685	0.241478	1.91147
604	trans	NA	n vs n	629	NAT0495	TCONS_00034336	XLOC_020956	1	sd370	-	109623	110252	1	630	ST0604	TCONS_00057694	XLOC_035280	1	SMil_00000540	sd8	+	213508	216441	741	1370	1.59	0.6	4.16	1.92112	0.223026	1.10618	1.0157	5.33462	1.29139	0	0.853992	0.606357	13.93	8.01	7.52	2.64081	1.68546	1.10299	14.319	9.63076	6.06871	6.21685	0.241478	1.91147
605	trans	NA	n vs n	612	NAT0495	TCONS_00034336	XLOC_020956	1	sd370	-	109623	110252	1	613	ST0605	TCONS_00054558	XLOC_033291	7	SMil_00022485	sd7192	+	1575	21752	596	1208	1.59	0.6	4.16	1.92112	0.223026	1.10618	1.0157	5.33462	1.29139	0	0.853992	0.606357	5.67	6.8	2.75	0	0.153158	5.4e-06	1.18954	0.448521	0	3.59923	3.22e-05	0.606614
606	trans	NA	1 vs 1	173	NAT0496	TCONS_00034350	XLOC_020965	1	sd3703	+	1562	#REF!	1	174	ST0606	TCONS_00010946	XLOC_006889	5	SMil_00013515	sd1512	-	55572	59098	319	495	0	143.75	0	822.002	160.265	669.86	2084.97	1111.54	1135.38	0	0	658.564	8.95	50.87	7.91	7.83843	5.95883	8.87466	24.9197	31.0402	15.2634	4.13571	4.1096	10.4445
607	trans	NA	1 vs 1	391	NAT0497	TCONS_00034428	XLOC_021020	1	sd371	-	83838	84236	3	394	ST0607	TCONS_00012624	XLOC_007955	6	SMil_00030143	sd16123	+	2309	5133	160	551	4.41	0.14	3.13	0	2.8937	1.83477	1.70527	2.36215	3.39622	0	0	0	0.08	0	0	0.313986	0.0997906	0	0.116021	0.0806466	0	0.268867	0	0
608	trans	NA	1 vs 1	573	NAT0498	TCONS_00034476	XLOC_021051	1	sd3719	-	4457	5114	38	590	ST0608	TCONS_00024299	XLOC_015005	2	SMil_00011793	sd2576	+	5236	6652	513	1086	0.18	1.58	0.42	2.27078	0.205229	1.27082	3.26539	1.96098	7.12483	2.17686	7.08133	3.62925	2.43	4.13	27.87	1.72516	0.869187	5.15949	2.0273	1.45648	1.12839	1.92164	3.80344	4.73608
609	trans	NA	1 vs 1	290	NAT0499	TCONS_00034578	XLOC_021118	1	sd3734	-	11644	12398	273	563	ST0609	TCONS_00051162	XLOC_031165	1	SMil_00022615	sd6434	+	33302	33592	1	291	1.6	0.21	31.45	1.38002	7.71602	4.36588	0	0.765382	1.29972	3.37687	10.7146	17.96	123.29	38.61	2530.3	19.7921	41.4639	29.0051	5.56146	7.32914	2.51341	15.0209	97.6806	57.9418
610	trans	NA	1 vs 1	160	NAT0500	TCONS_00034703	XLOC_021187	1	sd3754	.	49934	50245	152	312	ST0610	TCONS_00058972	XLOC_036073	1	NA	sd8377	.	7000	7517	358	518	1.4	0.72	3.37	5.07231	0	0	0	0	0	0	0	0	11.87	1.62	0.76	16.0102	27.2413	19.9914	5.48749	2.18901	3.96063	37.1213	62.9182	10.1364
611	trans	NA	1 vs 1	291	NAT0501	TCONS_00034761	XLOC_021222	1	sd376	-	108408	108723	25	316	ST0611	TCONS_00012338	XLOC_007785	9	SMil_00000679	sd16	+	80531	84297	1545	1836	24.37	0	0	846.251	1088.02	263.384	34.8973	27.5074	13.0716	3.81856	0	0	86.47	7.63	8.87	6.83067	12.4249	12.8696	9.775	15.2616	19.5158	13.3432	15.3089	10.5824
612	trans	NA	n vs 1	153	NAT0502	TCONS_00035206	XLOC_021473	1	sd3802	.	11760	#REF!	12	164	ST0612	TCONS_00031262	XLOC_019126	1	NA	sd3324	.	27871	28616	530	683	236.02	42.35	0	0	0	0	0	0	514.803	0	0	605.119	0.59	3.61	1.15	0	0	0.131977	0	0.159431	0.137802	0.503541	0	0
613	trans	NA	1 vs 1	180	NAT0503	TCONS_00035231	XLOC_021482	1	sd3805	+	5129	#REF!	1	181	ST0613	TCONS_00019230	XLOC_011987	2	SMil_00015913	sd2095	-	33434	36016	79	259	11.01	96.77	0	866.366	579.495	2007.69	0	334.479	342.14	1427.88	809.513	787.542	3.12	10.94	7.96	0.174556	0.0723047	0	0.157505	0.223564	0.413972	2.08393	1.95242	0.0966377
614	trans	NA	1 vs 1	415	NAT0504	TCONS_00035257	XLOC_021496	1	sd3808	-	40523	40951	3	406	ST0614	TCONS_00037187	XLOC_022630	6	SMil_00021570	sd4079	+	15403	18944	1848	2263	3.49	0.12	3.36	0	0	0	0	0	0	0	0.709895	0	1.39	0.91	0.99	1.38619	1.41535	1.51745	0.431426	0.654221	0.77452	1.07003	1.73473	0.85561
615	trans	NA	1 vs 1	170	NAT0505	TCONS_00035266	XLOC_021501	2	sd3811	+	16218	19368	29	196	ST0615	TCONS_00001695	XLOC_001081	1	NA	sd1058	.	6339	6962	126	296	14.8	36.92	222.37	0	0	0	0	0	0	0	0	34.6412	2	8.09	13.47	1.95791	2.49971	1.69116	3.10609	5.43726	13.9501	1.21096	8.69897	16.3699
616	trans	NA	1 vs 1	1025	NAT0506	TCONS_00035338	XLOC_021544	2	sd382	-	43737	46599	53	1083	ST0616	TCONS_00035349	XLOC_021550	1	NA	sd382	.	90292	91464	1	1026	0.11	9.08	6.16	1.05241	2.51317	2.68641	34.8127	11.2788	18.2243	6.8131	7.68762	6.22479	1.62	18.5	3.15	2.53696	4.57076	1.42823	5.40865	2.09758	16.9333	12.0127	7.60241	4.88251
617	trans	NA	1 vs 1	181	NAT0507	TCONS_00035533	XLOC_021666	1	sd3847	-	22018	22235	28	208	ST0617	TCONS_00005441	XLOC_003414	2	SMil_00011882	sd1216	+	47340	48545	19	200	0	0	18.07	0	0	0	0	0	0	0	0.187625	0.74975	4.65	5.29	6.63	7.86729	4.09726	6.15648	7.43624	5.52335	4.97811	9.77778	6.89776	10.2237
618	trans	NA	n vs 1	217	NAT0508	TCONS_00035609	XLOC_021707	1	sd3854	.	6720	6995	61	276	ST0618	TCONS_00031744	XLOC_019412	1	NA	sd3389	.	32759	33220	240	457	4.54	3.04	0	9.73666	0	0	0	0	0	0	0	0	1.53	4.76	1.65	0	0	0	0	1.48237	0.535007	0	0	0
619	trans	NA	1 vs 1	684	NAT0509	TCONS_00035721	XLOC_021759	1	sd3865	.	2878	3628	66	751	ST0619	TCONS_00006328	XLOC_003985	1	NA	sd1257	.	57973	58682	26	710	0.66	2.47	0.18	0.795761	0.324401	0.20026	1.83521	1.28729	0	4.26053	0.207888	0.220989	2.93	2.78	0.38	0	0	0	0	0	0.206592	0	0	0
620	trans	NA	n vs 1	371	NAT0510	TCONS_00035847	XLOC_021836	1	sd3884	-	32673	33048	1	374	ST0620	TCONS_00050313	XLOC_030664	4	SMil_00025201	sd6265	+	4787	12728	106	477	0.23	1.74	0	0	0.896601	0	0	0	0	0	0	0	30.76	117.8	50.69	8.19763	8.12301	15.0339	9.77817	13.186	13.0244	7.34043	29.5525	29.6971
621	trans	NA	1 vs 1	575	NAT0511	TCONS_00035942	XLOC_021886	1	sd3896	.	31659	32265	38	607	ST0621	TCONS_00034509	XLOC_021075	1	NA	sd3724	.	40967	42020	159	734	0	1.27	0	0.295736	0	0	0	1.91683	0.556517	0	0	0	0.09	3.08	0.06	0.235489	0.289063	0	6.71273	2.28236	0	0	0	0
622	trans	NA	1 vs 1	630	NAT0512	TCONS_00035944	XLOC_021888	1	sd3897	.	17525	18154	4	630	ST0622	TCONS_00006414	XLOC_004039	1	NA	sd12604	.	642	1449	159	808	0	1.01	0	0	1.11513	1.65928	0.507852	3.91206	1.80794	0	0	0	1.86	0.91	0.72	0	0	0	0	0.227802	0	0	0	0
623	trans	NA	1 vs 1	343	NAT0513	TCONS_00036102	XLOC_021983	1	sd3919	.	22847	23228	18	382	ST0623	TCONS_00055635	XLOC_033956	1	NA	sd7477	.	19133	19814	339	682	2.19	53.68	3.42	0.779444	0.676667	0	0	0	0	0	0	0	7.11	3.06	6.03	0.174778	0	0	0	0.138778	0	0	0	0
624	trans	NA	n vs n	298	NAT0514	TCONS_00036413	XLOC_022187	1	sd3970	+	50423	50845	3	301	ST0624	TCONS_00054453	XLOC_033225	6	SMil_00026243	sd7166	-	12625	16685	1	299	0	0	3.23	0	0	0	0	0	0	0	0.740687	0	0.65	1	1.35	0	0	0	0	0.00201812	0	0.000221962	0	0.00217372
625	trans	NA	n vs n	286	NAT0514	TCONS_00036413	XLOC_022187	1	sd3970	+	50423	50845	15	301	ST0625	TCONS_00027371	XLOC_016812	1	SMil_00018717	sd2900	-	14947	15561	1	287	0	0	3.23	0	0	0	0	0	0	0	0.740687	0	0	0.38	0.35	0.312894	0	0	0.573258	0	0	6.47388	3.59781	0
626	trans	NA	1 vs 1	120	NAT0515	TCONS_00036414	XLOC_022188	1	sd3970	-	62151	62527	257	377	ST0626	TCONS_00052532	XLOC_031995	3	SMil_00025742	sd6735	+	19694	22457	1794	1914	0	0.16	7.02	0	0	0	0	0	0	0	9.4222	0	0.31	0.03	3.92	0.55206	0	0	0.186073	0	0	0	6.70907	0
627	trans	NA	1 vs 1	223	NAT0516	TCONS_00036548	XLOC_022264	1	sd3990	-	20993	21217	1	225	ST0627	TCONS_00024075	XLOC_014861	2	NA	sd2548	+	1055	5169	555	778	0	0	36.22	0	0	0	0	47.6964	0	0	0	0	8.67	1.96	0.69	12.8034	4.83619	3.05033	0.112254	4.77e-05	1.02988	0.920859	0	0.745405
628	trans	NA	1 vs 1	857	NAT0517	TCONS_00036602	XLOC_022300	1	sd4	.	238374	239260	1	854	ST0628	TCONS_00003756	XLOC_002371	1	NA	sd11437	.	2110	3864	1	858	1.94	1.02	1.84	0.455756	1.24127	14.5187	0	10.6077	4.72381	0.646611	0	14.2251	1.04	2.55	0.44	0	0.21214	0.345283	0	0.419779	0.0735268	4.30649	0.45022	0
629	trans	NA	1 vs 1	197	NAT0518	TCONS_00036681	XLOC_022350	1	sd4002	-	12605	#REF!	1	198	ST0629	TCONS_00013908	XLOC_008774	4	SMil_00014354	sd1694	+	49662	53416	1512	1701	0	25.61	0	0	11.1031	4.43063	6.47475	10.1821	6.44025	0	3.87812	6.68888	33.74	95.12	27.05	11.6459	13.6758	8.06154	15.8375	26.6858	8.9423	5.61661	5.86706	8.58754
630	trans	NA	1 vs 1	232	NAT0519	TCONS_00036682	XLOC_022351	1	sd4002	-	13025	13259	1	235	ST0630	TCONS_00013907	XLOC_008774	2	SMil_00014354	sd1694	+	49662	53416	2567	2799	2.85	7.94	1.13	0	10.3311	27.6278	0	70.3507	49.0281	0	47.7233	13.3873	33.74	95.12	27.05	0.387146	7.88936	4.14472	0.965665	12.3837	3.61597	0.280145	1.23061	2.5006
631	trans	NA	n vs 1	243	NAT0520	TCONS_00036726	XLOC_022377	1	sd4008	.	17189	17510	79	322	ST0631	TCONS_00027162	XLOC_016682	1	NA	sd2878	.	22893	23281	146	389	0	1.99	0.39	0	0	0	0	0	0	20.9604	0	0	0.21	1.33	0	0	0	0	0	1.29396	0	0	0	0
632	trans	NA	1 vs 1	185	NAT0521	TCONS_00037140	XLOC_022604	1	sd407	+	42152	42382	58	231	ST0632	TCONS_00055917	XLOC_034132	2	SMil_00009009	sd754	-	71459	72290	562	747	1.03	3.95	18.38	44.5705	0	0	88.1218	0	0	159.354	40.2957	0	0.19	1.21	0	0.986299	0.264733	1.49666	2.44227	1.48606	2.15241	0	0	0.714729
633	trans	NA	n vs 1	245	NAT0522	TCONS_00037243	XLOC_022662	1	sd4082	+	3894	4269	127	373	ST0633	TCONS_00063076	XLOC_038731	2	NA	sd9728	-	10061	11328	941	1186	0	0	2.72	0.833875	0	0	0	0	0	0	0.707	0	4.06	0.52	27.07	0	0	0	0	0	0	0.828401	0.585129	0
634	trans	NA	1 vs 1	423	NAT0523	TCONS_00037388	XLOC_022746	1	sd4102	.	10940	11397	34	458	ST0634	TCONS_00049880	XLOC_030401	1	NA	sd6171	.	1040	1811	152	575	0	11.2	0.19	0	0.744697	0	0	0.461061	3.94608	0	0	0	0.64	3.35	0.76	0	0.497984	0	0	0.451379	0.130095	0	0	0
635	trans	NA	1 vs 1	378	NAT0524	TCONS_00037393	XLOC_022751	1	sd4103	+	12350	15077	1816	2194	ST0635	TCONS_00062820	XLOC_038573	1	NA	sd9646	.	15108	15575	1	380	6.28	8.16	5.57	0.0310652	0.0782491	0.0253288	0	0.0309732	0	0.454101	0.234188	0	2.09	1.06	3.23	0	2.80677	0	0	5.20446	0	0	0	0
636	trans	NA	1 vs 1	297	NAT0525	TCONS_00037442	XLOC_022781	1	sd411	-	75115	75411	1	297	ST0636	TCONS_00018236	XLOC_011393	2	SMil_00015628	sd2014	+	40487	42201	17	314	30.11	14.44	8.7	0.122875	0	0	0	0	0.10375	0	0	0.24075	8.98	8.37	3.79	2.85154	5.92234	1.60801	0	1.50774	4.46671	6.01749	2.55439	2.60492
637	trans	NA	n vs n	491	NAT0526	TCONS_00037771	XLOC_022990	1	sd4159	-	25003	25509	15	507	ST0637	TCONS_00024014	XLOC_014829	4	SMil_00007870	sd2540	+	21340	25601	2134	2625	4.45	1.02	1.89	0	0	0	0	0	0	7.84984	0	0	1.67	1.28	2.42	1.86e-05	1.88e-05	0.15617	2.07e-05	0	0	0	15.616	0.613937
638	trans	NA	1 vs n	389	NAT0526	TCONS_00037771	XLOC_022990	1	sd4159	-	25003	25509	15	403	ST0638	TCONS_00040263	XLOC_024505	3	SMil_00012813	sd4502	+	196	1784	1	390	4.45	1.02	1.89	0	0	0	0	0	0	7.84984	0	0	1.56	1.19	1.15	0	0	0	0.174539	2.19547	0	0	0.0991038	0
639	trans	NA	n vs n	197	NAT0526	TCONS_00037771	XLOC_022990	1	sd4159	-	25003	25509	315	507	ST0639	TCONS_00023043	XLOC_014253	1	SMil_00017228	sd2447	+	7839	9500	1465	1662	4.45	1.02	1.89	0	0	0	0	0	0	7.84984	0	0	3.51	2.24	2.99	7.30596	2.73262	6.31797	7.77439	1.95088	8.12795	2.77432	5.38699	4.01115
640	trans	NA	n vs n	209	NAT0527	TCONS_00037772	XLOC_022991	1	sd4159	-	25849	26058	1	210	ST0640	TCONS_00023044	XLOC_014254	4	SMil_00017229	sd2447	+	9851	12242	1624	1833	12.03	1.08	44.69	3.38713	1.1925	1.6445	0.263625	0.512375	1.22738	0.65075	0.047875	0.957125	0.72	0.18	0.29	4.36266	0.123152	0.353667	2.88238	0.195238	0.281063	1.69887	1.0237	0.38059
641	trans	NA	n vs n	208	NAT0527	TCONS_00037772	XLOC_022991	1	sd4159	-	25849	26058	2	210	ST0641	TCONS_00057694	XLOC_035280	1	SMil_00000540	sd8	+	213508	216441	1792	2000	12.03	1.08	44.69	3.38713	1.1925	1.6445	0.263625	0.512375	1.22738	0.65075	0.047875	0.957125	13.93	8.01	7.52	2.64081	1.68546	1.10299	14.319	9.63076	6.06871	6.21685	0.241478	1.91147
642	trans	NA	n vs n	208	NAT0527	TCONS_00037772	XLOC_022991	1	sd4159	-	25849	26058	2	210	ST0642	TCONS_00054557	XLOC_033291	3	SMil_00022485	sd7192	+	1575	20779	1615	1823	12.03	1.08	44.69	3.38713	1.1925	1.6445	0.263625	0.512375	1.22738	0.65075	0.047875	0.957125	5.67	6.8	2.75	0.000214659	2.9077	0	0	6.59196	0	0	0.6101	0.238492
643	trans	NA	1 vs n	208	NAT0527	TCONS_00037772	XLOC_022991	1	sd4159	-	25849	26058	2	210	ST0643	TCONS_00052814	XLOC_032180	2	SMil_00025804	sd6790	+	14451	17616	445	653	12.03	1.08	44.69	3.38713	1.1925	1.6445	0.263625	0.512375	1.22738	0.65075	0.047875	0.957125	2.05	1.19	2.6	5.9e-05	0.268562	0.000161031	0.636155	4.41e-05	0.330982	3.04916	1.97627	0.964455
644	trans	NA	n vs n	208	NAT0527	TCONS_00037772	XLOC_022991	1	sd4159	-	25849	26058	2	210	ST0644	TCONS_00036510	XLOC_022246	2	SMil_00017914	sd3989	+	6553	8888	1243	1451	12.03	1.08	44.69	3.38713	1.1925	1.6445	0.263625	0.512375	1.22738	0.65075	0.047875	0.957125	0.03	0.07	0	0.0419848	0	1.31129	0	0.380442	1.25376	0	2.08978	1.60894
645	trans	NA	n vs n	252	NAT0528	TCONS_00037773	XLOC_022992	1	sd4159	-	26270	26562	41	293	ST0645	TCONS_00054558	XLOC_033291	7	SMil_00022485	sd7192	+	1575	21752	1114	1360	0	0.28	6.03	0	0	0.827125	0	0	0	0	0.787125	0	5.67	6.8	2.75	0	0.153158	5.4e-06	1.18954	0.448521	0	3.59923	3.22e-05	0.606614
646	trans	NA	n vs n	252	NAT0528	TCONS_00037773	XLOC_022992	1	sd4159	-	26270	26562	41	293	ST0646	TCONS_00057694	XLOC_035280	1	SMil_00000540	sd8	+	213508	216441	1276	1522	0	0.28	6.03	0	0	0.827125	0	0	0	0	0.787125	0	13.93	8.01	7.52	2.64081	1.68546	1.10299	14.319	9.63076	6.06871	6.21685	0.241478	1.91147
647	trans	NA	n vs n	252	NAT0528	TCONS_00037773	XLOC_022992	1	sd4159	-	26270	26562	41	293	ST0647	TCONS_00052813	XLOC_032180	2	SMil_00025804	sd6790	+	13131	25294	1263	1507	0	0.28	6.03	0	0	0.827125	0	0	0	0	0.787125	0	2.05	1.19	2.6	2.92593	7.62354	2.80279	3.94148	8.46258	9.94215	0.759362	0.515082	0.554488
648	trans	NA	n vs n	252	NAT0528	TCONS_00037773	XLOC_022992	1	sd4159	-	26270	26562	41	293	ST0648	TCONS_00024013	XLOC_014829	3	SMil_00007870	sd2540	+	21340	25518	1261	1507	0	0.28	6.03	0	0	0.827125	0	0	0	0	0.787125	0	1.67	1.28	2.42	1.09876	1.46783	0	1.50594	2.77912	0	6.18638	0.00107541	0.000782639
649	trans	NA	1 vs 1	248	NAT0529	TCONS_00037959	XLOC_023099	1	sd4181	-	20680	20927	1	248	ST0649	TCONS_00063273	XLOC_038852	1	SMil_00000067	sd98	+	216403	217526	92	347	0	5.38	0	0	0	0.33475	0	0	0	0	0.287	0.398625	12.7	7.56	7.99	12.1255	14.7266	11.9743	10.6103	21.7277	19.4021	11.7001	6.96672	5.82606
650	trans	NA	1 vs 1	193	NAT0530	TCONS_00037995	XLOC_023121	1	sd4186	-	31922	32137	1	194	ST0650	TCONS_00024480	XLOC_015105	3	SMil_00012899	sd2593	+	32181	33490	1	194	1.46	1.84	20.73	0	0	0	0	0	0	0	6.44987	0	0.43	0.42	0.04	0	0.0695944	0	0	0.66901	0	0	0	0
651	trans	NA	1 vs 1	263	NAT0531	TCONS_00038230	XLOC_023256	1	sd4208	.	12087	12358	9	272	ST0651	TCONS_00059034	XLOC_036111	1	NA	sd8397	.	17791	18477	372	635	0	3.53	0	23.6537	0	16.5658	8.08525	1.69813	17.9251	47.3377	32.6972	18.7105	1.08	9.74	2.69	0	0	0	0	0	0.080875	0	0	0
652	trans	NA	1 vs 1	366	NAT0532	TCONS_00038305	XLOC_023304	1	sd4217	.	38452	38818	1	367	ST0652	TCONS_00061223	XLOC_037523	1	NA	sd907	.	97518	98362	104	470	3.33	2.32	9.72	7.4026	0	0	11.7178	0	0	11.5082	2.39022	0	2.63	1.04	1.81	4.75255	2.40891	8.90405	3.01938	10.1737	8.0287	1.39729	2.74958	1.27763
653	trans	NA	1 vs 1	191	NAT0533	TCONS_00038356	XLOC_023330	1	sd4221	-	1266	#REF!	3	191	ST0653	TCONS_00006765	XLOC_004260	2	NA	sd12789	+	7694	8644	190	383	201.26	2.13	0	0.305125	0	0.208875	0	0	0	0	0	0	19.12	4.9	10.1	17.6271	5.70359	0	16.2539	1.34848	0.200831	16.8254	1.98405	0.229262
654	trans	NA	n vs n	361	NAT0534	TCONS_00038785	XLOC_023603	1	sd429	-	85708	86073	1	362	ST0654	TCONS_00050983	XLOC_031054	2	SMil_00025352	sd6398	+	5346	6862	462	823	5.26	0.17	0	0.113875	0.2015	0.188625	0.2795	0.0905	0.38475	0	0	0	1.39	0.24	0.93	0	0	0.0991581	0	0	0	0	0.207985	0
655	trans	NA	n vs n	336	NAT0534	TCONS_00038785	XLOC_023603	1	sd429	-	85708	86073	1	328	ST0655	TCONS_00038929	XLOC_023693	2	SMil_00006348	sd431	+	64673	66349	535	871	5.26	0.17	0	0.113875	0.2015	0.188625	0.2795	0.0905	0.38475	0	0	0	0.49	0.44	1.15	2.45349	0.73009	0.274407	0.335333	0.117334	0.514609	2.3697	3.24505	0.50633
656	trans	NA	n vs n	327	NAT0534	TCONS_00038785	XLOC_023603	1	sd429	-	85708	86073	1	328	ST0656	TCONS_00055803	XLOC_034057	2	SMil_00026569	sd7517	+	14453	16101	619	946	5.26	0.17	0	0.113875	0.2015	0.188625	0.2795	0.0905	0.38475	0	0	0	1.44	1.59	2.66	1.0227	0	0.554778	1.30355	0.405717	0.88421	0	2.37338	0.438591
657	trans	NA	n vs n	323	NAT0534	TCONS_00038785	XLOC_023603	1	sd429	-	85708	86073	1	327	ST0657	TCONS_00038928	XLOC_023692	2	SMil_00006346	sd431	+	53277	54817	539	862	5.26	0.17	0	0.113875	0.2015	0.188625	0.2795	0.0905	0.38475	0	0	0	3.43	2.89	6.93	0.287823	1.09263	0.386128	0	0	0.181592	0	0	0.216845
658	trans	NA	1 vs n	1388	NAT0535	TCONS_00039000	XLOC_023735	5	sd4321	+	28271	34542	2812	4201	ST0658	TCONS_00005817	XLOC_003643	1	SMil_00029319	sd12328	-	6437	7837	11	1399	2.39	2.75	5.96	3.92111	3.97167	4.28111	2.40122	2.757	3.68278	7.04911	10.7467	7.827	1.25	0.3	0.14	1.52811	1.36833	1.66278	2.98489	2.44767	2.29589	0.722333	1.06422	1.96022
659	trans	NA	1 vs n	1297	NAT0535	TCONS_00039000	XLOC_023735	4	sd4321	+	28271	34542	2905	4203	ST0659	TCONS_00061999	XLOC_038038	2	SMil_00027977	sd9366	-	8473	9880	9	1306	2.39	2.75	5.96	3.92111	3.97167	4.28111	2.40122	2.757	3.68278	7.04911	10.7467	7.827	1.1	0.93	0.3	0.209444	0.285	0.166556	0	0.616333	0.447778	0.256111	0.446	0.288444
660	trans	NA	n vs 1	998	NAT0536	TCONS_00039155	XLOC_023822	2	sd4345	-	31181	33617	271	1284	ST0660	TCONS_00015130	XLOC_009566	1	NA	sd1777	.	61591	62708	1	999	0.81	3.78	0.14	0.0983333	0.397222	7.45311	0.163222	2.88056	7.66978	0	0.410889	0.116444	0.31	1.59	0.16	0	0	0.0664444	0	0.127778	0	0	0	0
661	trans	NA	n vs n	759	NAT0537	TCONS_00039158	XLOC_023824	1	sd4345	-	24981	25752	1	772	ST0661	TCONS_00062073	XLOC_038092	3	SMil_00027993	sd9395	+	8537	11881	1567	2326	0.21	0.61	0	0	0.309732	0	0	0.245675	0	0	0	0	0.42	5.17	0.01	0.466606	0.731789	0.458696	10.5689	17.3333	9.74594	5.77e-05	0	0
662	trans	NA	n vs n	622	NAT0537	TCONS_00039158	XLOC_023824	1	sd4345	-	24981	25752	1	623	ST0662	TCONS_00027352	XLOC_016797	7	SMil_00004925	sd290	+	51801	55075	1273	1895	0.21	0.61	0	0	0.309732	0	0	0.245675	0	0	0	0	0.88	1.6	2.74	0.217853	0.978063	0.443521	2.28754	0.690619	0.872957	0.920956	0.142478	0.581027
663	trans	NA	n vs n	622	NAT0537	TCONS_00039158	XLOC_023824	1	sd4345	-	24981	25752	1	623	ST0663	TCONS_00027357	XLOC_016800	4	SMil_00004929	sd290	+	74914	78414	1635	2257	0.21	0.61	0	0	0.309732	0	0	0.245675	0	0	0	0	0.63	2.54	0.32	0.435373	0.109913	0.163247	2.47323	1.04502	0.724879	0.976726	0.217173	0.438712
664	trans	NA	n vs n	789	NAT0538	TCONS_00039159	XLOC_023825	1	sd4345	-	25958	26749	1	790	ST0664	TCONS_00062075	XLOC_038092	5	SMil_00027993	sd9395	+	8622	15061	2299	3067	3.28	1.86	0	0	0.119	0	0	0.535222	0	0	0	0	0.42	5.17	0.01	0.397556	0.326778	0.227556	0.469556	1.16644	0.771111	0.251111	0.289222	0.304556
665	trans	NA	n vs n	789	NAT0538	TCONS_00039159	XLOC_023825	1	sd4345	-	25958	26749	1	790	ST0665	TCONS_00059548	XLOC_036445	3	SMil_00026232	sd8543	+	3030	6314	334	1096	3.28	1.86	0	0	0.119	0	0	0.535222	0	0	0	0	0.09	0.02	0.03	2.03611	1.84467	2.45311	3.39978	4.30556	4.82433	6.66411	9.61567	9.18756
666	trans	NA	n vs n	789	NAT0538	TCONS_00039159	XLOC_023825	1	sd4345	-	25958	26749	1	790	ST0666	TCONS_00027356	XLOC_016800	6	SMil_00004929	sd290	+	72579	78414	1000	1768	3.28	1.86	0	0	0.119	0	0	0.535222	0	0	0	0	0.63	2.54	0.32	0	0.128	0	0.0912222	0	0	0	0.384778	0
667	trans	NA	n vs n	786	NAT0538	TCONS_00039159	XLOC_023825	1	sd4345	-	25958	26749	4	790	ST0667	TCONS_00035082	XLOC_021400	1	SMil_00021004	sd3792	+	30866	33112	364	1118	3.28	1.86	0	0	0.119	0	0	0.535222	0	0	0	0	0	0	0	0.266556	0.178222	0.631444	0.383667	0.0316667	0.0967778	0.0673333	0.0895556	0.481
668	trans	NA	n vs n	783	NAT0538	TCONS_00039159	XLOC_023825	1	sd4345	-	25958	26749	8	791	ST0668	TCONS_00055469	XLOC_033843	1	SMil_00008922	sd743	+	5516	6931	240	1014	3.28	1.86	0	0	0.119	0	0	0.535222	0	0	0	0	0.19	0.03	0.01	0.761444	0.256889	0.183222	2.40678	0.607111	0.479667	0.933222	0.505111	0.114667
669	trans	NA	n vs n	734	NAT0538	TCONS_00039159	XLOC_023825	1	sd4345	-	25958	26749	2	736	ST0669	TCONS_00021434	XLOC_013305	1	SMil_00011650	sd2297	+	62196	64775	280	1005	3.28	1.86	0	0	0.119	0	0	0.535222	0	0	0	0	0.39	0.15	0.32	3.09689	2.16278	1.54489	7.12767	3.27078	2.07956	4.78767	3.17611	1.05922
670	trans	NA	1 vs n	681	NAT0538	TCONS_00039159	XLOC_023825	1	sd4345	-	25958	26749	29	710	ST0670	TCONS_00027351	XLOC_016797	3	SMil_00004926	sd290	+	51654	60895	377	1048	3.28	1.86	0	0	0.119	0	0	0.535222	0	0	0	0	0.88	1.6	2.74	6.51667	2.28778	1.88878	16.5868	4.15656	3.66344	11.8911	9.61967	3.02556
671	trans	NA	n vs n	525	NAT0538	TCONS_00039159	XLOC_023825	1	sd4345	-	25958	26749	27	552	ST0671	TCONS_00028217	XLOC_017317	3	SMil_00018962	sd2996	+	16331	18496	17	543	3.28	1.86	0	0	0.119	0	0	0.535222	0	0	0	0	0.19	0.09	0	1.61956	2.409	2.05578	2.46822	2.14378	2.45722	2.12878	0.990889	0.968111
672	trans	NA	n vs n	438	NAT0538	TCONS_00039159	XLOC_023825	1	sd4345	-	25958	26749	352	790	ST0672	TCONS_00027348	XLOC_016795	1	SMil_00004923	sd290	+	44137	44808	241	669	3.28	1.86	0	0	0.119	0	0	0.535222	0	0	0	0	0.24	0.63	0	0	0.330778	1.53478	0	0.768222	1.46656	2.12089	0	0.349333
673	trans	NA	1 vs 1	275	NAT0539	TCONS_00039167	XLOC_023831	1	sd4346	.	34672	35045	2	281	ST0673	TCONS_00041839	XLOC_025463	1	NA	sd474	.	130494	130769	1	276	0	0.64	2.75	0	0	0.750279	0	0.909074	1.5428	0	0	0.973352	12.09	5.73	18.8	0	0.759018	0.0836391	0	0.656308	0.13148	0	1.57645	0
674	trans	NA	1 vs 1	175	NAT0540	TCONS_00039369	XLOC_023956	1	sd4374	+	26219	26446	1	176	ST0674	TCONS_00031193	XLOC_019086	1	SMil_00019872	sd3318	-	36022	37176	1	176	28.5	48.3	0	195.27	101.754	102.428	289.929	303.741	60.3176	87.6643	0	82.7046	4.71	4.34	1.32	13.9496	26.9187	20.9031	13.8422	32.0406	18.6681	9.66365	14.4024	19.7234
675	trans	NA	n vs 1	348	NAT0541	TCONS_00039427	XLOC_023989	1	sd4385	.	1330	1681	1	352	ST0675	TCONS_00055210	XLOC_033690	1	NA	sd7371	.	17830	18976	349	697	3.13	0	0.31	1.07444	0	0	0	0	0	0	0	0	1.93	0.77	5.85	0	0	0	0.19	0.0615556	0	0	0.274444	0
676	trans	NA	1 vs 1	519	NAT0542	TCONS_00039673	XLOC_024140	1	sd4412	-	13405	13924	1	520	ST0676	TCONS_00021886	XLOC_013569	13	SMil_00016834	sd2334	+	33908	44142	218	731	0.63	0	10.71	0	1.01212	0	0	0.542101	0	0	0	0	0.15	0.14	0.28	0.0247104	0.0200201	0.0745396	0.0223674	0.188051	0.113947	0.20764	0.521587	0.545244
677	trans	NA	1 vs 1	217	NAT0543	TCONS_00039682	XLOC_024148	1	sd4415	+	38588	39766	962	1179	ST0677	TCONS_00037724	XLOC_022959	4	SMil_00021713	sd4150	-	14793	17742	460	675	0.17	1.17	0.2	0	0	0	0	0.13019	0	0	0.198333	0	0	0.55	0	1.26178	3.77192	0	0.119046	1.18067	0	2.32907	0	0
678	trans	NA	1 vs 1	191	NAT0544	TCONS_00039698	XLOC_024158	1	sd4419	+	17086	17288	1	203	ST0678	TCONS_00056451	XLOC_034486	8	SMil_00026735	sd7679	-	4483	8705	56	247	64.02	6.71	10.05	0	0	1565.42	0	53.3215	293.498	0	401.36	164.552	24.29	17.52	18.39	66.9619	98.8941	86.0643	30.6189	29.396	26.2187	56.6926	65.6978	29.1412
679	trans	NA	1 vs 1	106	NAT0545	TCONS_00039737	XLOC_024180	1	sd4420	.	11193	11424	125	232	ST0679	TCONS_00054702	XLOC_033389	1	NA	sd7226	.	22407	23122	608	714	13.1	4.52	1.2	0	67.6468	0	0	57.6298	0	0	0	0	3.52	3.65	1.03	1.51307	0	0	0.79814	1.3991	0	0	0.450982	0
680	trans	NA	1 vs 1	801	NAT0546	TCONS_00039848	XLOC_024237	1	sd444	+	738	1557	1	798	ST0680	TCONS_00047738	XLOC_029055	10	SMil_00021680	sd5746	-	30430	34969	1	802	0.07	4.5	1.25	0	0.280716	0	0	2.22408	0	0	0.180155	0	2.66	14.71	12.16	0.218513	0.631217	0.427084	7.7165	9.22532	6.97536	8.37278	12.477	0.743233
681	trans	NA	1 vs 1	542	NAT0547	TCONS_00039849	XLOC_024238	1	sd444	.	58480	59121	98	642	ST0681	TCONS_00022628	XLOC_014026	1	NA	sd2406	.	20326	21659	2	544	1.46	0.72	0.66	15.8641	22.4166	109.958	10.8399	2.64433	163.552	2.80778	0.340667	206.372	5.65	6.23	6.22	0.0632222	0.112222	0.104667	0.0775556	0.0502222	0.213889	0	0	0.124889
682	trans	NA	1 vs 1	247	NAT0548	TCONS_00039909	XLOC_024277	1	sd4451	-	1220	1517	1	248	ST0682	TCONS_00013697	XLOC_008633	26	SMil_00003528	sd168	+	9077	19836	22	266	1.59	2.7	15.79	0	2.52932	3.28918	6.19989	0	6.00392	0	8.84991	3.27101	5.54	2.83	14.45	10.038	7.15473	5.80368	6.20207	6.03536	3.61079	5.14018	14.107	9.55135
683	trans	NA	1 vs 1	401	NAT0549	TCONS_00040246	XLOC_024492	2	sd450	-	44978	46883	1	402	ST0683	TCONS_00000897	XLOC_000562	1	NA	sd10256	.	12470	13967	1	402	0.17	2.33	0	2.31e-05	3.05e-05	2.5e-05	1.74e-05	1.76e-05	0	0	0	0	0.47	2.08	0	0.11826	0	0.969399	0	0	0	0	0	0
684	trans	NA	1 vs 1	247	NAT0550	TCONS_00040260	XLOC_024502	1	sd4501	-	2659	3061	1	248	ST0684	TCONS_00038724	XLOC_023561	5	SMil_00017296	sd4284	+	44674	46619	6	253	2.36	2.07	1.65	0	3.49541	7.08722	0	0	10.6619	0	1.7254	1.86522	73.27	27.87	132.93	11.5647	6.03348	22.793	8.37263	4.16178	15.2296	13.7193	1.14846	12.3433
685	trans	NA	n vs 1	526	NAT0551	TCONS_00040282	XLOC_024521	1	sd4504	.	6860	7385	2	526	ST0685	TCONS_00004859	XLOC_003058	1	NA	sd1193	.	6069	6872	143	703	1.73	0	0	0	0	0	0	0.19175	0	0	0	0	3.81	0	0	1.02113	0	1.079	0	0.2365	0.134	1.69825	1.88075	0.49725
686	trans	NA	1 vs 1	235	NAT0552	TCONS_00040297	XLOC_024530	1	sd4506	.	7058	7299	1	242	ST0686	TCONS_00054456	XLOC_033227	1	NA	sd7166	.	7709	8098	153	388	19.14	11.87	5.97	16.8634	0	0	0	8.77687	0	101.385	0	17.5409	0	0.15	2.77	2.30756	0	0	5.38051	0	0	15.6886	3.80708	0
687	trans	NA	1 vs 1	168	NAT0553	TCONS_00040361	XLOC_024560	1	sd4510	-	27870	28148	17	185	ST0687	TCONS_00028175	XLOC_017287	3	SMil_00018940	sd2989	+	4023	6962	1	169	9.73	1.96	0	0	0	14.1629	0	12.1182	0	0	0	0	1.97	5.06	1.86	1.32563	3.18045	4.13	1.89587	6.93722	4.8243	6.37155	0.0809931	1.49294
688	trans	NA	n vs 1	195	NAT0554	TCONS_00040432	XLOC_024605	1	sd4520	-	23416	#REF!	1	196	ST0688	TCONS_00035028	XLOC_021367	4	SMil_00013122	sd3788	+	21923	26688	371	566	0	17.28	0	6.877	2.58387	1.86963	10.7385	10.9654	3.658	7.62225	0.08325	1.20325	0.37	1.55	2.29	3.08822	0.134911	1.79963	11.0624	0.105226	4.48784	6.37888	0.179073	3.9384
689	trans	NA	1 vs 1	288	NAT0555	TCONS_00040509	XLOC_024651	1	sd4530	-	2079	2550	19	306	ST0689	TCONS_00057127	XLOC_034917	8	SMil_00009262	sd786	+	10329	20868	1	289	7.22	3.76	0	0	0	2.71111	0	1.39557	2.51973	0	0	0	8.02	1.98	0	0	0	0.253317	0	2.26e-05	0.326371	0	0	0
690	trans	NA	1 vs 1	318	NAT0556	TCONS_00040657	XLOC_024740	1	sd4557	.	14111	14429	1	319	ST0690	TCONS_00060804	XLOC_037257	1	NA	sd895	.	35619	36322	1	319	0.33	4.76	3.58	0	0	0	0	0	0	0	12.7818	0	3.04	39.64	2.31	0.22276	0	0	1.6455	0	0	0.957186	55.7355	0
691	trans	NA	1 vs 1	540	NAT0557	TCONS_00040761	XLOC_024815	1	sd4577	-	11863	12406	1	544	ST0691	TCONS_00011674	XLOC_007379	2	SMil_00030045	sd15561	+	1527	4011	1454	1994	0	0	51.8	0	0	0	0	0	0	0	2.69716	0.411438	0.57	0	119.94	0	0	0	0	0	0	1.12308	7.14447	5.68529
692	trans	NA	1 vs 1	222	NAT0558	TCONS_00041130	XLOC_025031	1	sd4636	-	19904	20126	1	223	ST0692	TCONS_00045220	XLOC_027496	7	SMil_00007275	sd530	+	89492	93752	53	275	22.07	3.9	1.46	19.0592	14.8946	60.1423	37.815	0	17.6485	0	0	19.4286	4.1	1.2	25.56	3.42414	7.91367	6.64409	1.96008	0.402814	1.57052	102.127	27.8726	36.0383
693	trans	NA	1 vs n	353	NAT0559	TCONS_00041144	XLOC_025038	1	sd4638	+	51118	51471	1	354	ST0693	TCONS_00039339	XLOC_023933	2	SMil_00022177	sd4370	-	11548	14630	2253	2606	0	2.32	0	1.04956	0	0	0	0	0	0	0	0	0.54	2.14	0.01	2.14256	4.30411	4.83889	7.49156	8.15811	5.34344	0.365	0.969222	0.382556
694	trans	NA	n vs n	342	NAT0559	TCONS_00041144	XLOC_025038	1	sd4638	+	51118	51471	1	346	ST0694	TCONS_00040774	XLOC_024823	7	SMil_00006657	sd458	-	52412	59389	4744	5086	0	2.32	0	1.04956	0	0	0	0	0	0	0	0	0.9	1.23	1.38	1.10502	0.834027	1.03231	1.21305	0.671186	0.817239	1.86485	2.27647	3.25265
695	trans	NA	n vs n	342	NAT0559	TCONS_00041144	XLOC_025038	1	sd4638	+	51118	51471	1	346	ST0695	TCONS_00040778	XLOC_024825	3	SMil_00006659	sd458	-	69660	72635	2085	2427	0	2.32	0	1.04956	0	0	0	0	0	0	0	0	0.9	2.18	0.24	2.70589	1.23667	0.253222	3.57433	2.15722	0.894667	0.0528889	0.699667	0.0261111
696	trans	NA	1 vs 1	254	NAT0560	TCONS_00041282	XLOC_025133	1	sd4661	+	31056	31311	1	255	ST0696	TCONS_00010566	XLOC_006652	4	SMil_00003333	sd149	-	83838	86500	403	657	9.91	9.99	22.98	8.43337	21.7168	3.65925	5.314	13.3236	13.9839	0	9.29138	10.8111	22.38	13.75	8.99	4.61769	0	72.2365	7.39411	0	61.9849	0	0.000541582	27.979
697	trans	NA	1 vs 1	264	NAT0561	TCONS_00041289	XLOC_025137	1	sd4662	+	21132	21396	1	265	ST0697	TCONS_00024156	XLOC_014909	2	NA	sd2555	-	33911	34391	63	327	39.46	2.31	6.98	98.704	237.35	95.7326	132.679	286.166	322.361	31.5582	145.064	43.6432	5.32	0.2	4.56	89.2517	36.0325	155.476	53.5793	63.6618	181.1	4.11599	17.5419	70.3019
698	trans	NA	1 vs 1	357	NAT0562	TCONS_00041291	XLOC_025139	2	sd4663	-	13777	15717	916	1259	ST0698	TCONS_00032605	XLOC_019929	1	NA	sd349	.	76171	76642	115	472	61.17	143.98	61.46	10.792	0	15.663	8.30834	14.8797	21.0634	12.6415	24.3644	9.66958	0.59	1.04	1.77	7.50881	0	30.9066	6.01061	0	7.05523	4.78264	10.3187	6.98927
699	trans	NA	n vs 1	835	NAT0563	TCONS_00041301	XLOC_025144	1	sd4665	-	11238	12113	1	836	ST0699	TCONS_00027364	XLOC_016805	2	NA	sd2900	+	16308	17729	427	1262	2.09	1.77	2.88	0.404666	1.32641	0.607315	1.08907	0.257452	0.966408	0.844677	0	0	0.59	2.58	0.67	2.26709	3.56718	1.58481	1.99756	2.18091	2.36877	3.24879	3.40626	3.59096
700	trans	NA	1 vs 1	251	NAT0564	TCONS_00041592	XLOC_025321	1	sd4703	.	47517	48334	1	252	ST0700	TCONS_00018784	XLOC_011705	1	NA	sd2052	.	26893	29225	1	252	22.24	40.97	15.15	1.0515	2.41975	7.39925	0.516125	0.83525	3.19738	0.213125	7.527	3.2005	19.78	55.69	19.49	0	0	0	0	0	0	0.04125	0.38475	0.020375
701	trans	NA	1 vs 1	158	NAT0565	TCONS_00041746	XLOC_025404	1	sd4725	-	7997	8371	1	159	ST0701	TCONS_00052775	XLOC_032163	2	SMil_00001371	sd679	+	31874	32444	2	160	0	0.16	1.64	0	0	0	0	7.69862	0	0	0	0	0	2.17	2.4	0	0	0	0	2.96486	0	0	0	0
702	trans	NA	1 vs 1	212	NAT0566	TCONS_00042020	XLOC_025571	1	sd4769	-	56007	56423	1	213	ST0702	TCONS_00007366	XLOC_004661	3	SMil_00003058	sd131	+	16687	19211	22	234	2.76	14.12	0.66	4.6706	0	3.94545	32.2095	5.07902	9.50573	0	0	2.50477	0.02	0	10.18	0	0	0	0.313364	0	0	0	0.357432	0.184243
703	trans	NA	1 vs 1	163	NAT0567	TCONS_00042091	XLOC_025608	1	sd478	-	75996	76312	1	164	ST0703	TCONS_00045858	XLOC_027911	2	SMil_00024037	sd5412	+	22387	23606	1	164	21.48	139.25	107.47	51.6236	141.295	12.0135	13.5525	18.5448	4.405	124.789	92.0837	7.25404	65.25	42.13	152.51	49.2604	46.4305	40.5075	36.0595	13.6345	27.0163	108.244	100.132	55.9858
704	trans	NA	1 vs 1	335	NAT0568	TCONS_00042134	XLOC_025635	1	sd4786	.	4204	5007	133	491	ST0704	TCONS_00000791	XLOC_000480	1	NA	sd1020	.	133006	133354	14	349	4.15	0.96	2.09	2.73163	0	1.15987	0	0	0	0	0	0	5.84	0	0	0.32825	0.193625	0	0.402875	0.608375	0.092375	0	0.096625	0
705	trans	NA	1 vs 1	139	NAT0569	TCONS_00042282	XLOC_025721	1	sd4803	+	5482	5755	125	274	ST0705	TCONS_00028809	XLOC_017645	1	SMil_00019118	sd3046	-	29789	30859	932	1071	0	0.35	69.59	0	0	0	0	0	0	0	1.52	0	0.22	0.37	1.41	0	1.19009	0.685606	0	0	0	0.482707	0	0
706	trans	NA	1 vs 1	167	NAT0570	TCONS_00042299	XLOC_025733	1	sd4808	+	7286	7523	70	237	ST0706	TCONS_00053737	XLOC_032785	2	SMil_00000333	sd7	-	223155	224517	370	537	24.19	94.85	8.55	1698.69	1328.6	1304.86	1507.16	1291.33	1340.2	1223.4	240.885	1068.49	642.07	424.35	557.03	1363.18	1068.16	1055.73	1057.95	1040.42	1322.46	692.707	730.074	974.67
707	trans	NA	1 vs 1	117	NAT0571	TCONS_00042333	XLOC_025754	1	sd4811	-	30427	30842	1	118	ST0707	TCONS_00001105	XLOC_000710	2	SMil_00028544	sd10346	+	10292	12607	1	118	6.65	2.08	1.56	5.49217	0.629007	34.997	0	0	2.94799	3.56965	3.11895	0.841297	84.81	31.85	2.45	9.60758	3.7403	28.2928	2.5766	1.83378	2.97799	1.90446	1.30522	1.58833
708	trans	NA	n vs 1	178	NAT0572	TCONS_00042343	XLOC_025760	1	sd4813	.	17880	#REF!	1	179	ST0708	TCONS_00061795	XLOC_037904	1	NA	sd9293	.	14994	16176	355	533	0	40.57	0	0	0	0	0	0	0.255125	0	0	0	0	4.76	0	0	0.0821554	0	0	0	0	0	0	0
709	trans	NA	n vs 1	127	NAT0573	TCONS_00042494	XLOC_025860	1	sd4845	+	19911	20406	367	494	ST0709	TCONS_00006886	XLOC_004337	6	SMil_00029482	sd12842	-	5960	8530	1275	1402	0	0	1.79	0	1.51674	0	0.875705	0	0.883171	0	0.957005	2.56131	11.42	23.94	15.92	16.1959	0.105222	7.31011	9.38267	1.03656	12.8374	6.11022	0.738	5.85633
710	trans	NA	1 vs 1	213	NAT0574	TCONS_00042548	XLOC_025890	1	sd4854	-	22272	22485	1	214	ST0710	TCONS_00000217	XLOC_000123	6	SMil_00024134	sd10014	+	20733	24013	1030	1243	124.47	14.54	98.29	3.91138	3.45575	1.04163	8.57525	9.54175	1.29688	6.5305	1.1055	0	6.33	14.15	10.12	12.7627	13.731	6.04457	11.1542	21.6423	6.13388	17.8818	0	4.68314
711	trans	NA	1 vs 1	178	NAT0575	TCONS_00042591	XLOC_025917	1	sd4859	-	13059	13292	56	234	ST0711	TCONS_00011035	XLOC_006944	2	SMil_00013561	sd1517	+	62778	63652	616	794	0	0	16.16	0	91.8422	8.59767	0	114.828	7.98456	23.5391	7.03256	8.32578	17.77	7.54	737.91	0.134222	1.42222	0.889889	0	0.426444	5.54911	21.5737	23.4488	752.571
712	trans	NA	1 vs 1	412	NAT0576	TCONS_00042829	XLOC_026056	1	sd49	.	134470	134882	1	413	ST0712	TCONS_00003440	XLOC_002167	1	NA	sd11287	.	1289	2639	37	449	1.12	1.85	0	3.2144	44.4401	0.814811	0	5.2447	0	10.9826	2.39282	0	0.77	2.75	0	1.76609	15.2329	0.0845254	0.154459	6.62542	0.555092	7.80414	8.71156	0.282667
713	trans	NA	1 vs 1	317	NAT0577	TCONS_00042851	XLOC_026069	1	sd4903	+	672	1077	97	404	ST0713	TCONS_00028560	XLOC_017510	4	SMil_00019059	sd3023	-	35228	38277	1819	2136	25.36	35.79	32.82	51.9228	150.665	226.233	43.3044	18.898	47.9738	132.254	82.5377	214.771	295.51	643.92	212.41	351.966	606.853	645.587	187.914	188.641	139.465	642.309	586.276	659.585
714	trans	NA	1 vs 1	586	NAT0578	TCONS_00042863	XLOC_026079	1	sd4906	.	18178	19022	256	843	ST0714	TCONS_00025516	XLOC_015706	1	NA	sd2695	.	36441	37692	666	1252	0.75	0.9	0.6	2.78598	4.95166	2.96802	2.71744	4.02711	3.24236	3.49322	3.43697	1.64266	3.93	2.26	2.27	7.7151	8.0722	9.15664	5.29416	7.80434	9.02682	6.28063	5.79172	9.47063
715	trans	NA	n vs 1	292	NAT0579	TCONS_00043054	XLOC_026196	1	sd4940	-	30933	31421	1	303	ST0715	TCONS_00015134	XLOC_009570	2	SMil_00030392	sd17776	+	6	2060	15	307	2.08	0.49	0	2.92557	1.17989	1.47796	0	0	0.458217	0	0	1.59307	2.2	6.48	0.11	0.63264	1.42948	2.60857	4.57844	1.33582	13.2729	1.60562	0.112267	0.1723
716	trans	NA	n vs 1	189	NAT0580	TCONS_00043098	XLOC_026219	1	sd495	+	67802	68034	1	198	ST0716	TCONS_00030544	XLOC_018705	4	SMil_00014688	sd3253	-	4294	6122	1	190	10.86	19.65	3.53	3.99575	0	0	0	1.05238	0	0	2.09325	0	0.84	1.56	1.59	0	0	0.823925	0	1.22297	0.431017	0	0	0
717	trans	NA	1 vs 1	190	NAT0581	TCONS_00043128	XLOC_026242	1	sd496	.	42074	#REF!	17	200	ST0717	TCONS_00043735	XLOC_026622	1	NA	sd5056	.	23828	24926	237	427	2.36	1.49	27.76	0	0	0	0	60.7106	0	0	0	0	0.14	1.76	0.59	0.444061	0	0	1.22466	0.430332	0.418596	2.81965	0.819195	0.248256
718	trans	NA	1 vs 1	216	NAT0582	TCONS_00043130	XLOC_026244	1	sd496	+	90545	90800	1	217	ST0718	TCONS_00005003	XLOC_003151	4	SMil_00000269	sd12	-	125080	126688	44	260	5.94	4.78	1.58	7.60506	0	0	0	0	0	0	0	0	8.4	17.09	8.44	12.543	17.5706	21.0519	6.78248	6.86969	11.987	16.4485	20.5631	12.7473
719	trans	NA	1 vs 1	168	NAT0583	TCONS_00043406	XLOC_026419	1	sd5003	+	41327	#REF!	1	168	ST0719	TCONS_00007307	XLOC_004617	1	SMil_00012431	sd1307	-	52114	52983	538	706	198.16	132.67	1314.3	709.34	829.763	386.36	0	0	0	0	0	762.468	762.86	128.99	4459.22	41.9941	61.257	36.0319	0	2.07865	0	0	1.91232	22.5319
720	trans	NA	1 vs 1	378	NAT0584	TCONS_00043580	XLOC_026529	1	sd5036	+	7761	8248	109	488	ST0720	TCONS_00000063	XLOC_000038	16	SMil_00000018	sd1	-	259404	265922	1367	1745	0	1.58	0	9.3144	1.97698	3.46733	4.57144	3.18696	0	36.9873	9.96714	2.13524	4.91	7.92	26.07	14.4652	15.2892	20.7558	16.3896	17.8961	15.5758	100.826	85.7575	27.5963
721	trans	NA	1 vs n	383	NAT0585	TCONS_00043631	XLOC_026553	1	sd5040	-	7452	7835	1	384	ST0721	TCONS_00002856	XLOC_001793	1	SMil_00028839	sd11020	+	9535	10257	210	593	0	0.15	3.9	1.42613	1.83137	0	1.56787	5.36525	0.403875	1.94988	0	0.1555	0	0	0	0	0.27975	1.651	0.257625	4.67462	1.422	0	0.04675	0.052
722	trans	NA	n vs n	383	NAT0585	TCONS_00043631	XLOC_026553	1	sd5040	-	7452	7835	1	384	ST0722	TCONS_00021434	XLOC_013305	1	SMil_00011650	sd2297	+	62196	64775	2064	2450	0	0.15	3.9	1.42613	1.83137	0	1.56787	5.36525	0.403875	1.94988	0	0.1555	0.39	0.15	0.32	3.09689	2.16278	1.54489	7.12767	3.27078	2.07956	4.78767	3.17611	1.05922
723	trans	NA	n vs n	380	NAT0585	TCONS_00043631	XLOC_026553	1	sd5040	-	7452	7835	4	384	ST0723	TCONS_00062075	XLOC_038092	5	SMil_00027993	sd9395	+	8622	15061	3816	4196	0	0.15	3.9	1.42613	1.83137	0	1.56787	5.36525	0.403875	1.94988	0	0.1555	0.42	5.17	0.01	0.397556	0.326778	0.227556	0.469556	1.16644	0.771111	0.251111	0.289222	0.304556
724	trans	NA	n vs n	380	NAT0585	TCONS_00043631	XLOC_026553	1	sd5040	-	7452	7835	4	384	ST0724	TCONS_00062072	XLOC_038091	1	SMil_00027992	sd9395	+	4056	6653	2085	2465	0	0.15	3.9	1.42613	1.83137	0	1.56787	5.36525	0.403875	1.94988	0	0.1555	0	0.01	0	0.0379345	0	0	0	0	0	0	0	0
725	trans	NA	n vs n	380	NAT0585	TCONS_00043631	XLOC_026553	1	sd5040	-	7452	7835	4	384	ST0725	TCONS_00059548	XLOC_036445	3	SMil_00026232	sd8543	+	3030	6314	2178	2561	0	0.15	3.9	1.42613	1.83137	0	1.56787	5.36525	0.403875	1.94988	0	0.1555	0.09	0.02	0.03	0.0347668	0.170208	0.0349939	0.321867	0.0453151	0.0326499	3.65236	3.59262	4.40936
726	trans	NA	1 vs n	380	NAT0585	TCONS_00043631	XLOC_026553	1	sd5040	-	7452	7835	1	381	ST0726	TCONS_00027349	XLOC_016796	3	SMil_00004924	sd290	+	44844	46825	888	1271	0	0.15	3.9	1.42613	1.83137	0	1.56787	5.36525	0.403875	1.94988	0	0.1555	0	0.23	0.18	0	0	0	0.228718	0	0.0581244	1.8249	0.0667831	0
727	trans	NA	n vs n	380	NAT0585	TCONS_00043631	XLOC_026553	1	sd5040	-	7452	7835	1	381	ST0727	TCONS_00027356	XLOC_016800	6	SMil_00004929	sd290	+	72579	78414	2835	3218	0	0.15	3.9	1.42613	1.83137	0	1.56787	5.36525	0.403875	1.94988	0	0.1555	0.63	2.54	0.32	0	0	0.175308	0	0	0	0	1.27e-05	5.78e-06
728	trans	NA	1 vs n	377	NAT0585	TCONS_00043631	XLOC_026553	1	sd5040	-	7452	7835	7	384	ST0728	TCONS_00055470	XLOC_033844	6	SMil_00008923	sd743	+	9379	11992	1185	1565	0	0.15	3.9	1.42613	1.83137	0	1.56787	5.36525	0.403875	1.94988	0	0.1555	0.11	0.53	0.34	0.442982	0.678652	1.33928	1.34175	1.01665	0.836728	0.464596	0.0595916	1.09569
729	trans	NA	1 vs n	377	NAT0585	TCONS_00043631	XLOC_026553	1	sd5040	-	7452	7835	7	384	ST0729	TCONS_00055473	XLOC_033846	6	SMil_00008924	sd743	+	17049	21144	231	611	0	0.15	3.9	1.42613	1.83137	0	1.56787	5.36525	0.403875	1.94988	0	0.1555	0.04	0.29	0	0	0.0698292	0.257395	0	0.33064	1.29434	0	1.00199	1.03921
730	trans	NA	1 vs n	288	NAT0585	TCONS_00043631	XLOC_026553	1	sd5040	-	7452	7835	93	381	ST0730	TCONS_00005529	XLOC_003466	3	SMil_00029274	sd12199	+	350	2711	1716	2007	0	0.15	3.9	1.42613	1.83137	0	1.56787	5.36525	0.403875	1.94988	0	0.1555	0.04	0.35	0.01	0	0.213561	0.105796	0.0971245	0.136294	0.0490993	4.87722	0.224919	0.057076
731	trans	NA	1 vs n	277	NAT0585	TCONS_00043631	XLOC_026553	1	sd5040	-	7452	7835	1	278	ST0731	TCONS_00027354	XLOC_016798	3	SMil_00004927	sd290	+	62016	62716	1	281	0	0.15	3.9	1.42613	1.83137	0	1.56787	5.36525	0.403875	1.94988	0	0.1555	0.13	0.09	0	0	2.4103	0	0	2.45015	0	0	0	0
732	trans	NA	1 vs n	272	NAT0585	TCONS_00043631	XLOC_026553	1	sd5040	-	7452	7835	6	278	ST0732	TCONS_00035083	XLOC_021401	1	SMil_00021005	sd3792	+	33168	33563	1	273	0	0.15	3.9	1.42613	1.83137	0	1.56787	5.36525	0.403875	1.94988	0	0.1555	0	0	0	0	2.06215	0	0	0	0	0	0	0
733	trans	NA	n vs n	476	NAT0586	TCONS_00043632	XLOC_026554	1	sd5040	-	15243	15719	1	477	ST0733	TCONS_00027352	XLOC_016797	7	SMil_00004925	sd290	+	51801	55075	1316	1792	0.14	4.31	0	13.5484	0	0	26.266	0	0	11.5994	2.64164	0	0.88	1.6	2.74	0.217853	0.978063	0.443521	2.28754	0.690619	0.872957	0.920956	0.142478	0.581027
734	trans	NA	n vs n	476	NAT0586	TCONS_00043632	XLOC_026554	1	sd5040	-	15243	15719	1	477	ST0734	TCONS_00027357	XLOC_016800	4	SMil_00004929	sd290	+	74914	78414	1678	2154	0.14	4.31	0	13.5484	0	0	26.266	0	0	11.5994	2.64164	0	0.63	2.54	0.32	0.435373	0.109913	0.163247	2.47323	1.04502	0.724879	0.976726	0.217173	0.438712
735	trans	NA	n vs n	473	NAT0586	TCONS_00043632	XLOC_026554	1	sd5040	-	15243	15719	1	474	ST0735	TCONS_00062073	XLOC_038092	3	SMil_00027993	sd9395	+	8537	11881	1750	2223	0.14	4.31	0	13.5484	0	0	26.266	0	0	11.5994	2.64164	0	0.42	5.17	0.01	0.466606	0.731789	0.458696	10.5689	17.3333	9.74594	5.77e-05	0	0
736	trans	NA	1 vs 1	79	NAT0587	TCONS_00043658	XLOC_026569	2	sd5045	+	21094	25607	2	81	ST0736	TCONS_00060966	XLOC_037371	1	NA	sd9	.	153162	154326	1	80	0	113891	0	0.647375	0.19	1.25425	0	0	0.181875	0	0.18775	0.417375	0.46	1.33	0.05	16.9037	19.6009	15.414	0	0	0	0.816125	0	0.372125
737	trans	NA	n vs 1	367	NAT0588	TCONS_00043709	XLOC_026603	1	sd5050	-	27277	27643	1	362	ST0737	TCONS_00055803	XLOC_034057	2	SMil_00026569	sd7517	+	14453	16101	686	1065	4.99	0	0	0.876875	0	0	0	0	0	0	0	0	1.44	1.59	2.66	1.0227	0	0.554778	1.30355	0.405717	0.88421	0	2.37338	0.438591
738	trans	NA	1 vs 1	258	NAT0589	TCONS_00043825	XLOC_026677	1	sd5072	+	32007	32448	177	442	ST0738	TCONS_00054885	XLOC_033495	3	SMil_00026339	sd7268	-	11731	13359	1105	1363	2.98	0	0	8.26875	0	0	12.4471	0	0.093125	7.37638	0	0	3.07	0	0.04	2.75264	0.162012	0.594048	1.71897	0	0	0	0	0
739	trans	NA	n vs 1	188	NAT0590	TCONS_00043829	XLOC_026679	1	sd5073	.	18704	#REF!	1	192	ST0739	TCONS_00061795	XLOC_037904	1	NA	sd9293	.	14994	16176	17	205	38.57	0	0	0.52625	0.23125	0	0.64775	0	0	0.541	0	0	0	4.76	0	0	0.0821554	0	0	0	0	0	0	0
740	trans	NA	1 vs 1	453	NAT0591	TCONS_00044178	XLOC_026890	1	sd5122	-	887	1349	1	457	ST0740	TCONS_00051060	XLOC_031099	4	SMil_00008170	sd641	+	9813	12974	1	454	8.68	2.8	2.2	1.33916	4.33559	0.739047	2.3147	0.446996	0.382705	0	0.454422	0	3.01	3.21	1.97	0.792321	2.05851	1.54049	0.451155	1.52695	1.60945	0	0.373442	0.432073
741	trans	NA	1 vs 1	204	NAT0592	TCONS_00044201	XLOC_026900	1	sd5123	+	8202	8698	293	497	ST0741	TCONS_00044195	XLOC_026896	4	SMil_00014583	sd5123	-	11151	14234	2700	2904	0.14	0.77	1.3	0	0	0.472161	0	0	1.31791	0	1.9045	0.509685	2.38	3.08	2.93	11.5196	6.19638	7.05892	10.151	9.48993	9.02112	6.26703	8.72947	8.52464
742	trans	NA	1 vs 1	142	NAT0593	TCONS_00044235	XLOC_026924	1	sd5133	+	23555	#REF!	19	169	ST0742	TCONS_00058949	XLOC_036059	12	SMil_00009601	sd837	-	30644	40027	217	359	154.98	8.65	0	0	0	0	0	3.40125	3.569	0	0	0	20.36	26.7	15.84	13.2869	8.79183	9.85084	20.6661	17.8242	20.1517	6.23035	7.20973	7.08615
743	trans	NA	1 vs 1	254	NAT0594	TCONS_00044447	XLOC_027040	1	sd5167	.	21198	21458	1	261	ST0743	TCONS_00000407	XLOC_000231	1	NA	sd10089	.	265	1810	1086	1340	0	5.27	0	0.713375	0.451	1.09662	1.50038	1.29513	2.066	3.50975	2.07238	1.10112	1.57	1.22	4.45	0.283256	1.97451	0.711598	0.779942	0.365734	0.133562	3.27987	2.47337	18.107
744	trans	NA	1 vs 1	1136	NAT0595	TCONS_00044482	XLOC_027064	1	sd5175	.	5706	7211	371	1506	ST0744	TCONS_00031738	XLOC_019408	1	NA	sd3388	.	36025	37205	45	1181	0.43	0.72	0.48	1.09778	0.720145	0.882543	0.806138	0.755998	0.82819	0.924757	0.774421	0.984742	0.95	1.07	1.19	2.41306	1.64687	3.53766	2.58695	3.24725	4.64465	0.85005	2.01592	4.0503
745	trans	NA	1 vs 1	251	NAT0596	TCONS_00044492	XLOC_027069	1	sd5179	+	22007	22262	1	256	ST0745	TCONS_00006338	XLOC_003991	5	SMil_00029402	sd12579	-	141	3400	9	260	45.57	57.74	78.45	0	0	0	0	0	0	0	0.217875	0.161375	10.37	9.99	19.55	12.9048	13.6712	12.8588	10.9856	15.0349	9.0169	22.2921	40.9111	25.0654
746	trans	NA	n vs 1	415	NAT0597	TCONS_00044577	XLOC_027116	1	sd5191	.	19624	20038	1	415	ST0746	TCONS_00031262	XLOC_019126	1	NA	sd3324	.	27871	28616	23	443	1.67	3.27	0	0	0	0	0	3.12641	0.5332	2.08386	0.622582	0	0.59	3.61	1.15	0	0	0.131977	0	0.159431	0.137802	0.503541	0	0
747	trans	NA	1 vs 1	147	NAT0598	TCONS_00044596	XLOC_027127	1	sd5193	-	21573	21878	1	133	ST0747	TCONS_00047424	XLOC_028870	9	SMil_00024479	sd5694	+	3897	10454	10	157	1.48	4.78	0	0	0	16.1038	0	28.2523	0	0	26.1709	30.6958	2.24	0.02	0	14.3472	7.8323	16.0244	0	0	0	0	0	0.0658105
748	trans	NA	n vs 1	233	NAT0599	TCONS_00044657	XLOC_027164	1	sd5201	-	26259	26828	146	381	ST0748	TCONS_00005540	XLOC_003472	11	SMil_00002974	sd122	+	84171	91153	2	235	0	0	4.18	0	0	0.34065	0	3.94358	0.635421	7.36666	1.74108	0.742931	9.95	17.3	6.81	1.02589	2.18578	1.67122	0.981	1.79644	2.00944	0.875778	1.20744	1.80256
749	trans	NA	1 vs 1	355	NAT0600	TCONS_00044669	XLOC_027175	1	sd5203	+	14033	14387	1	355	ST0749	TCONS_00023048	XLOC_014256	5	SMil_00017232	sd2447	-	17819	21562	1492	1851	3.32	11.2	7.07	52.2271	0	0	29.5813	0	0	59.6893	40.6968	0	32.98	43.59	25.51	25.8696	22.8103	27.5781	11.4304	21.2227	20.703	37.4575	43.4823	27.9524
750	trans	NA	1 vs 1	285	NAT0601	TCONS_00044955	XLOC_027347	1	sd5252	+	2656	2940	1	285	ST0750	TCONS_00015248	XLOC_009641	2	SMil_00005488	sd1785	-	109492	112637	1996	2291	19.99	7.04	10.94	0	0	0	7.90605	0	0	0	0	0	29.41	36.17	13.09	63.7952	94.524	56.2254	64.7566	61.9454	42.0293	59.9928	44.9302	88.4605
751	trans	NA	1 vs n	970	NAT0602	TCONS_00044996	XLOC_027369	1	sd5263	+	18636	19633	28	998	ST0751	TCONS_00035101	XLOC_021412	6	SMil_00021010	sd3795	-	8527	14500	2502	3472	3.91	2.6	5.18	14.3906	0	0	64.4312	0	0	10.2651	5.76326	0	8.52	6.01	85.08	11.5857	9.22279	10.2977	5.64368	5.31892	9.51688	125.276	205.459	29.4643
752	trans	NA	1 vs n	962	NAT0602	TCONS_00044996	XLOC_027369	1	sd5263	+	18636	19633	28	990	ST0752	TCONS_00061007	XLOC_037393	3	SMil_00002417	sd90	-	136407	143959	2062	3024	3.91	2.6	5.18	14.3906	0	0	64.4312	0	0	10.2651	5.76326	0	0	0	0	0.891102	0	0.0937552	3.02717	0.113105	0	2.76471	0.404516	0.187444
753	trans	NA	1 vs 1	296	NAT0603	TCONS_00045105	XLOC_027429	1	sd5281	-	6153	6491	21	316	ST0753	TCONS_00022605	XLOC_014015	6	SMil_00017083	sd2403	+	12025	16433	1608	1904	4.83	0.39	8.21	1.71992	1.36708	3.51185	3.29069	4.52028	0	0	0	1.79121	12.08	2.76	0.94	25.1107	14.1358	17.2733	4.07771	2.25228	3.35098	6.8147	1.86634	7.91753
754	trans	NA	1 vs 1	212	NAT0604	TCONS_00045115	XLOC_027437	1	sd5283	.	4122	4334	1	213	ST0754	TCONS_00003639	XLOC_002281	1	NA	sd11362	.	7158	7546	9	221	14.21	0	0	1.25275	0	1.06225	0	0	0	0	1.97775	0	3.58	0	1.77	0	0	0	0.072	0	0	0	0	0
755	trans	NA	n vs 1	279	NAT0605	TCONS_00045124	XLOC_027444	1	sd5285	+	47476	47755	1	280	ST0755	TCONS_00045123	XLOC_027443	3	SMil_00017746	sd5285	-	42027	43880	543	822	7.69	0	0	0	0	0	0	0	0	0	0	0.529875	3.97	0.77	0.04	1.88354	5.24785	0.0995423	0.731186	1.03006	0.283079	0	0	0
756	trans	NA	1 vs 1	402	NAT0606	TCONS_00045207	XLOC_027490	1	sd53	-	69718	70261	1	403	ST0756	TCONS_00025994	XLOC_015994	5	SMil_00018263	sd2748	+	36423	42376	1	403	1.64	0.25	1.97	0	0	1.89228	0	0	0.352705	0	0.770617	1.23431	1.63	0.54	0.73	2.6697	0.150328	1.41224	1.32183	0.519333	1.45832	2.66091	0.562323	1.53148
757	trans	NA	1 vs 1	306	NAT0607	TCONS_00045413	XLOC_027623	1	sd5331	-	6310	6616	1	307	ST0757	TCONS_00028704	XLOC_017591	1	SMil_00019096	sd3038	+	12131	14615	1622	1928	2.93	3.24	3.08	30.2384	0	0	69.0021	0	2.57881	13.4121	10.1961	0	0.26	0.24	5.97	0.100276	0.234763	0.0252702	0.420561	0.490038	0.582994	6.55302	7.25355	3.42453
758	trans	NA	1 vs 1	546	NAT0608	TCONS_00045491	XLOC_027668	2	sd5342	-	15375	16209	19	565	ST0758	TCONS_00052172	XLOC_031785	4	SMil_00024014	sd6654	+	6604	8545	9	558	0.14	11.69	0	17.2124	4.45716	5.45726	109.606	41.787	25.4467	0	0	0.197265	0	0.12	0	0	0.162532	0	0.359958	20.3051	0	0	0	0
759	trans	NA	1 vs 1	158	NAT0609	TCONS_00045498	XLOC_027675	1	sd5342	-	24745	#REF!	4	159	ST0759	TCONS_00031349	XLOC_019178	2	SMil_00004392	sd334	+	29464	30716	3	161	590.11	11171.8	0	0	0	0	45.863	0	0	0	0	0	7.52	785.51	0	0.785985	0	0	0	1.51497	0	0	0	0
760	trans	NA	1 vs 1	159	NAT0610	TCONS_00045888	XLOC_027930	1	sd5419	-	26294	26700	243	403	ST0760	TCONS_00025432	XLOC_015644	6	SMil_00018056	sd2684	+	22449	24860	585	744	0	0	2.78	0	0	0.495	0	0	0.755875	1.91738	0	0.81975	0.74	1.58	0.94	0.898626	0.375995	0	0.41501	0.587801	0	0.9296	1.6841	0
761	trans	NA	1 vs 1	332	NAT0611	TCONS_00045956	XLOC_027980	1	sd5432	+	30970	31304	5	335	ST0761	TCONS_00021191	XLOC_013168	2	NA	sd2276	-	11162	12591	550	882	0.58	2.02	0	0	0	0	0	0	0	0	0	0.742375	4.27	13.46	6.77	13.5025	13.8518	10.5705	12.1206	23.3226	15.9042	1.77847	0.88935	2.45996
762	trans	NA	1 vs 1	319	NAT0612	TCONS_00046128	XLOC_028078	1	sd5467	+	599	1116	1	320	ST0762	TCONS_00054725	XLOC_033400	3	SMil_00008810	sd723	-	81148	82964	1	320	2.27	0.81	0.15	0.842643	1.70258	1.27604	3.13571	5.47252	0.396063	11.1364	4.30947	2.76447	1.06	4.26	3.62	6.64976	10.3054	9.98265	15.4334	4.63612	5.42529	31.4538	35.7129	21.6033
763	trans	NA	1 vs 1	251	NAT0613	TCONS_00046200	XLOC_028127	1	sd5476	+	19354	19629	1	252	ST0763	TCONS_00004097	XLOC_002581	4	SMil_00029051	sd11580	-	7346	9441	108	359	18.14	0	0.61	0.426375	0	0	0	0	0	1.77388	0	0	0.77	0.29	0	1.29715	0.662459	0.16374	0.59757	0.633278	0.307935	0	0	0.176512
764	trans	NA	n vs 1	340	NAT0614	TCONS_00046373	XLOC_028231	1	sd550	.	70126	70721	1	342	ST0764	TCONS_00012946	XLOC_008174	1	NA	sd1633	.	20730	21803	1	341	1.12	1.74	1.71	0	0	0	0	0.541111	0	0	0	0	1.9	0.47	6.56	0.0899478	0.109734	0	0.151885	0	0	0	0.0480673	0.14466
765	trans	NA	1 vs n	448	NAT0615	TCONS_00046382	XLOC_028238	1	sd5503	.	2773	3259	45	468	ST0765	TCONS_00025090	XLOC_015435	1	NA	sd2643	.	45987	46821	112	560	161.84	30.94	72.87	0	0	2.4902	0	2.56351	1.38956	0	0	2.1465	13.82	1.15	17.81	5.67841	0	4.03314	0.923236	0	4.24826	7.83522	10.8548	4.64905
766	trans	NA	n vs n	417	NAT0615	TCONS_00046382	XLOC_028238	1	sd5503	.	2773	3259	52	469	ST0766	TCONS_00003751	XLOC_002366	1	NA	sd11431	.	9201	9720	66	483	161.84	30.94	72.87	0	0	2.4902	0	2.56351	1.38956	0	0	2.1465	2.76	3.84	2.26	0	0	0	0	0	0	0	0.42707	0
767	trans	NA	1 vs 1	137	NAT0616	TCONS_00046426	XLOC_028260	1	sd551	+	28393	29050	260	397	ST0767	TCONS_00051634	XLOC_031475	1	NA	sd655	.	48968	49138	30	171	2.93	3.52	0	7.49138	5.39071	2.94923	0	0	0	0	0	0	315.51	0	0	9.99e-05	0.617683	0.00123176	0	0	0.155368	0.823085	0	0
768	trans	NA	n vs 1	377	NAT0617	TCONS_00046538	XLOC_028328	1	sd5525	-	20116	20499	5	383	ST0768	TCONS_00050313	XLOC_030664	4	SMil_00025201	sd6265	+	4787	12728	190	567	6.92	39.51	9.62	4.14999	1.6582	0	1.9632	2.71481	0	0	0	0	30.76	117.8	50.69	8.19763	8.12301	15.0339	9.77817	13.186	13.0244	7.34043	29.5525	29.6971
769	trans	NA	n vs 1	203	NAT0618	TCONS_00046941	XLOC_028575	1	sd560	.	1254	1635	1	204	ST0769	TCONS_00046988	XLOC_028608	1	NA	sd561	.	92968	93388	1	204	0	0	3.15	1.55889	0.676667	1.31456	0	0.616556	0.652556	1.65344	1.89456	0	0	0	2.17	3.34422	9.21756	2.338	0	1.32422	0.467111	0	1.84689	0
770	trans	NA	1 vs 1	248	NAT0619	TCONS_00046986	XLOC_028606	1	sd561	+	70195	70735	1	249	ST0770	TCONS_00052909	XLOC_032247	2	SMil_00008513	sd681	-	51665	52690	1	249	0.24	12.35	0.14	4.1791	0.30748	0.766697	11.9993	8.8769	0	0	0	0.416597	0.93	22.8	0.51	3.24658	6.26527	1.06703	11.2749	31.4362	1.27086	0	0.553421	0.190819
771	trans	NA	1 vs 1	165	NAT0620	TCONS_00047045	XLOC_028645	1	sd5622	+	3015	#REF!	1	166	ST0771	TCONS_00051144	XLOC_031155	25	SMil_00008189	sd643	-	35423	47569	3237	3402	103.56	0	0	0	3.34512	104.338	0	2.33887	37.8724	0	0	57.1281	53.33	44.71	40.05	2.22506	2.88697	2.87001	11.244	7.92737	12.9832	11.2905	15.0208	8.17528
772	trans	NA	1 vs 1	491	NAT0621	TCONS_00047128	XLOC_028691	2	sd5637	-	12010	12696	1	491	ST0772	TCONS_00028377	XLOC_017401	3	SMil_00019004	sd3005	+	10707	14236	192	683	2.54	1.04	0.74	0	0.312111	0	0	0	0.299778	0.741333	0	1.25475	11.22	17.06	15.84	1.719	10.8391	25.4813	1.70189	6.309	15.2902	1.53411	8.36989	15.4442
773	trans	NA	n vs 1	248	NAT0622	TCONS_00047169	XLOC_028715	1	sd5641	+	20331	20579	5	249	ST0773	TCONS_00055132	XLOC_033646	1	NA	sd7345	-	11793	13572	933	1181	1.48	1.44	8.83	15.2059	1.64075	1.6235	0	0	0	0	0	0	27.37	68.25	22.38	15.0535	3.98209	43.2231	13.3442	6.4813	53.626	11.5876	0	34.2927
774	trans	NA	n vs 1	401	NAT0623	TCONS_00047170	XLOC_028716	1	sd5641	+	21095	21546	11	403	ST0774	TCONS_00055132	XLOC_033646	1	NA	sd7345	-	11793	13572	1	402	13.82	43.7	16.8	52.7659	21.9508	0	57.8978	37.9103	0	27.2162	0	0	27.37	68.25	22.38	15.0535	3.98209	43.2231	13.3442	6.4813	53.626	11.5876	0	34.2927
775	trans	NA	1 vs n	220	NAT0624	TCONS_00047192	XLOC_028734	1	sd5649	+	12623	12870	28	248	ST0775	TCONS_00006156	XLOC_003871	6	SMil_00003015	sd125	-	110293	113155	24	244	0	14.19	0	0	0.70625	0	0	0	4.0855	0	0.66225	1.48475	6.45	14.94	4.5	0	0.000866546	0	0	5.85e-05	0	0	0.433817	7.62e-05
776	trans	NA	1 vs n	164	NAT0624	TCONS_00047192	XLOC_028734	1	sd5649	+	12623	12870	5	169	ST0776	TCONS_00044789	XLOC_027254	6	SMil_00023774	sd5227	-	17996	21442	1	165	0	14.19	0	0	0.70625	0	0	0	4.0855	0	0.66225	1.48475	3.46	9.36	3.2	0.700383	0	0	0	0.181736	0.356109	0	0	0.308034
777	trans	NA	1 vs 1	307	NAT0625	TCONS_00047249	XLOC_028772	1	sd5660	+	107	543	1	307	ST0777	TCONS_00061305	XLOC_037582	1	SMil_00001480	sd91	-	79513	80013	1	308	0.17	2.86	0	0	0.538971	0	0	0	0	0	0	0.723406	60.28	294.9	8.26	230.632	179.732	194.76	755.422	728.337	382.651	33.0428	22.4488	34.8632
778	trans	NA	1 vs 1	279	NAT0626	TCONS_00047265	XLOC_028782	1	sd5663	.	24772	25052	1	281	ST0778	TCONS_00001292	XLOC_000822	1	NA	sd10419	.	11709	12726	726	1005	12.36	8.3	3.43	39.5941	27.7116	36.2686	51.3654	52.3776	28.8097	44.1319	68.1355	66.9575	2.18	3.11	1.84	1.85618	0.809899	1.86658	1.82103	1.91915	2.21603	3.67303	3.25703	1.52053
779	trans	NA	1 vs 1	820	NAT0627	TCONS_00047323	XLOC_028817	1	sd5679	-	16881	17701	1	821	ST0779	TCONS_00018572	XLOC_011577	2	SMil_00015720	sd2035	+	38840	41312	705	1534	2.99	0.14	0.08	3.94685	2.24136	5.00763	4.42765	1.10985	2.26324	2.92928	0.899037	0.382016	0.05	0.16	0	1.58909	1.7877	3.14213	1.41629	1.28054	3.82965	1.84854	0.470206	1.05864
780	trans	NA	1 vs 1	310	NAT0628	TCONS_00047363	XLOC_028837	1	sd5686	-	14882	15306	98	425	ST0780	TCONS_00022943	XLOC_014198	1	NA	sd2433	+	4414	7191	2468	2778	0.18	0.13	2.56	0	0	0	0	0	0	1.92087	0	0	13.84	14.53	12.74	10.0471	5.55755	0.541094	97.4366	8.22826	3.38032	24.8864	16.9412	9.07492
781	trans	NA	n vs 1	416	NAT0629	TCONS_00047544	XLOC_028951	1	sd5716	+	3601	4019	3	403	ST0781	TCONS_00027952	XLOC_017156	4	SMil_00018857	sd2961	-	9845	16432	611	1027	0.55	2.57	0.88	0.210125	0	0.1745	0.516875	0.166875	0.35425	0	0.183	0	21.37	35.34	2.91	0.807666	0	0.105511	1.47979	0.0899919	0	0	0.192715	0
782	trans	NA	1 vs 1	227	NAT0630	TCONS_00047806	XLOC_029099	1	sd576	+	51319	51595	49	276	ST0782	TCONS_00062673	XLOC_038479	25	SMil_00002507	sd96	-	48818	56397	134	361	0	1	10.19	0	0	12.7442	0	0	0	0	0	12.3595	13.07	5.01	8.15	6.9709	6.18365	4.54743	12.0142	7.17548	4.11463	15.7115	54.1645	10.0466
783	trans	NA	n vs 1	485	NAT0631	TCONS_00048093	XLOC_029268	2	sd581	-	27227	28051	117	594	ST0783	TCONS_00047474	XLOC_028903	1	NA	sd57	.	44051	44660	125	610	23.66	5.47	17.55	21.4314	1.77749	0	7.36927	1.04416	0	9.6443	1.39962	0	0.88	1.83	0.59	0	1.90192	0	0	3.03608	0	0	1.81879	0
784	trans	NA	1 vs 1	204	NAT0632	TCONS_00048096	XLOC_029271	1	sd581	.	25566	25782	1	217	ST0784	TCONS_00044990	XLOC_027366	1	NA	sd5260	.	18555	19137	221	425	52.54	43.98	69.05	0	0	147.636	0	0	237.233	0	0	23.8597	1.37	0.75	1.51	1.60867	4.69713	4.54152	0.59644	0	1.81591	0	2.32526	1.77106
785	trans	NA	1 vs 1	269	NAT0633	TCONS_00048137	XLOC_029301	2	sd5820	-	2320	10310	1	266	ST0785	TCONS_00020015	XLOC_012476	2	SMil_00016213	sd2170	+	20888	22317	83	352	0	0	1.17	0	0	0	0.850212	0	0	0	0.479897	0	2.48	2.8	0.94	0.990222	1.46411	0.594889	1.14711	2.32744	5.09678	1.50078	0.119111	0.441222
786	trans	NA	n vs 1	307	NAT0634	TCONS_00048140	XLOC_029304	1	sd5820	.	13133	13445	7	313	ST0786	TCONS_00049306	XLOC_030043	1	NA	sd6055	.	24699	26255	1249	1556	6.25	0.48	17.13	1.82344	3.14622	1.55956	0	1.494	4.56156	0	1.83061	0	9.72	3.57	9.43	1.45422	0.875333	0.257667	3.88356	1.11356	1.31722	2.41056	0.231	0.359333
787	trans	NA	n vs 1	165	NAT0635	TCONS_00048143	XLOC_029307	1	sd5820	.	18222	#REF!	1	166	ST0787	TCONS_00049306	XLOC_030043	1	NA	sd6055	.	24699	26255	1316	1481	172.36	11.48	543.98	0	0	0.07475	0	0.14375	0	0	0	0	9.72	3.57	9.43	1.45422	0.875333	0.257667	3.88356	1.11356	1.31722	2.41056	0.231	0.359333
788	trans	NA	1 vs 1	581	NAT0636	TCONS_00048153	XLOC_029312	1	sd5821	.	23802	25008	539	1120	ST0788	TCONS_00013216	XLOC_008336	1	NA	sd16513	.	1981	2562	1	582	1.17	0.49	0.05	0	0	0	0	0	0.0611111	0	0	0	1.58	0.83	0	0.421131	1.03612	0.0705306	3.73633	1.90312	0.198575	1.77307	0.148586	0.078719
789	trans	NA	n vs 1	1100	NAT0637	TCONS_00048186	XLOC_029330	2	sd5831	-	21097	23429	588	1687	ST0789	TCONS_00028190	XLOC_017299	1	NA	sd2990	.	36214	37314	1	1101	0.61	0.48	0.41	1.44454	1.79823	1.59129	1.34007	1.39158	2.17989	0.779929	1.19375	0.620798	3.87	1.3	0.59	0.664403	2.08487	0.89068	0	1.71696	1.9833	0.468734	1.05061	0.123816
790	trans	NA	1 vs n	816	NAT0638	TCONS_00048187	XLOC_029331	1	sd5831	+	5259	6122	1	817	ST0790	TCONS_00009953	XLOC_006278	2	SMil_00003296	sd145	-	35933	37752	101	916	1.52	0.39	0.37	0.158244	0.258517	0.159206	0	0.818568	0	0	0.166031	0	0.63	0.56	0.75	1.8671	2.53709	2.37278	2.26693	2.41879	3.73788	1.75258	1.91749	1.71822
791	trans	NA	n vs n	748	NAT0638	TCONS_00048187	XLOC_029331	1	sd5831	+	5259	6122	84	832	ST0791	TCONS_00063509	XLOC_039014	2	SMil_00028274	sd9873	-	11872	12894	202	940	1.52	0.39	0.37	0.158244	0.258517	0.159206	0	0.818568	0	0	0.166031	0	0.69	0.3	0.03	1.02417	0.950848	0.895509	4.22113	0.868281	0	0.577356	5.85e-06	0.722132
792	trans	NA	n vs n	698	NAT0638	TCONS_00048187	XLOC_029331	1	sd5831	+	5259	6122	50	748	ST0792	TCONS_00051746	XLOC_031538	3	SMil_00025574	sd6576	-	24547	26158	205	903	1.52	0.39	0.37	0.158244	0.258517	0.159206	0	0.818568	0	0	0.166031	0	0.1	0.02	0.12	0.244371	0.531241	1.96632	0.451782	0.209859	2.95078	0.347911	0	0.532582
793	trans	NA	n vs n	314	NAT0638	TCONS_00048187	XLOC_029331	1	sd5831	+	5259	6122	550	864	ST0793	TCONS_00063510	XLOC_039015	2	SMil_00028275	sd9873	-	13214	13950	287	601	1.52	0.39	0.37	0.158244	0.258517	0.159206	0	0.818568	0	0	0.166031	0	0.68	0	0.48	0	0	2.43e-05	0.00011355	0	0	0.000929451	0	0
794	trans	NA	n vs 1	243	NAT0639	TCONS_00048194	XLOC_029338	1	sd5836	+	590	1422	590	833	ST0794	TCONS_00017414	XLOC_010941	1	NA	sd1944	-	2057	3749	1450	1693	0.45	0.23	0.38	0.335306	0.136885	0	0	0.650538	0	7.15086	0	0	1.07	1.21	0	1.45168	0.385485	0.182143	4.1903	1.32373	1.25798	1.1113	0.099973	2.47709
795	trans	NA	n vs 1	116	NAT0640	TCONS_00048196	XLOC_029340	1	sd5836	+	2666	2901	1	117	ST0795	TCONS_00017414	XLOC_010941	1	NA	sd1944	-	2057	3749	1	117	14.89	1.8	0	0	0	0	40.78	3.196	13.4234	0	0	3.46013	1.07	1.21	0	1.45168	0.385485	0.182143	4.1903	1.32373	1.25798	1.1113	0.099973	2.47709
796	trans	NA	1 vs 1	123	NAT0641	TCONS_00048210	XLOC_029350	1	sd584	.	46997	47342	224	346	ST0796	TCONS_00061138	XLOC_037470	1	NA	sd9040	.	15959	16307	226	349	0	6.76	0	0	0	6.19689	0	2.50418	1.05776	0	0	1.31874	0.27	0.92	2.24	0	2.89222	6.60956	0	5.27967	0	0	0.879	0.993222
797	trans	NA	1 vs 1	378	NAT0642	TCONS_00048347	XLOC_029445	1	sd587	.	41526	41903	1	377	ST0797	TCONS_00039893	XLOC_024266	1	NA	sd4447	.	27048	27862	281	688	0.22	5.15	0	0.66225	1.72837	2.224	0	0	0.554875	0	0	0	2.96	4.44	1.74	38.6947	35.944	55.6078	2.21825	2.69625	5.17138	1.66912	5.70463	2.0625
798	trans	NA	n vs 1	200	NAT0643	TCONS_00048511	XLOC_029553	1	sd5909	.	29336	#REF!	1	200	ST0798	TCONS_00003751	XLOC_002366	1	NA	sd11431	.	9201	9720	68	276	0	14.88	5.55	0	0	48.2224	0	0	125.153	0	0	0	2.76	3.84	2.26	0	0	0	0	0	0	0	0.42707	0
799	trans	NA	1 vs 1	184	NAT0644	TCONS_00048621	XLOC_029628	1	sd593	-	60830	61032	1	186	ST0799	TCONS_00003973	XLOC_002508	3	SMil_00011533	sd1153	+	45486	47606	359	543	53.35	2.68	2.51	0	23.9034	27.4517	0	32.4175	26.0465	0	28.4655	65.5691	0.71	1.43	0.22	0.641958	2.06018	0.264464	2.17396	0.310324	0.8089	1.07051	0.676878	1.10806
800	trans	NA	1 vs 1	246	NAT0645	TCONS_00049190	XLOC_029976	1	sd6033	+	446	694	1	247	ST0800	TCONS_00005595	XLOC_003503	4	SMil_00006733	sd1221	-	72169	74757	162	408	94.44	0	0	0	0	0	0	0	0	0	0.10675	0.4745	23.81	0	0	3.86384	49.3422	123.959	0	0	0	0	0	0
801	trans	NA	n vs n	344	NAT0646	TCONS_00049225	XLOC_030001	1	sd6040	-	2536	2907	22	366	ST0801	TCONS_00028217	XLOC_017317	3	SMil_00018962	sd2996	+	16331	18496	97	445	0	3.55	2.22	1.1701	13.0739	34.5188	2.22001	30.6517	26.3814	0	0	1.23623	0.19	0.09	0	1.61956	2.409	2.05578	2.46822	2.14378	2.45722	2.12878	0.990889	0.968111
802	trans	NA	n vs n	343	NAT0646	TCONS_00049225	XLOC_030001	1	sd6040	-	2536	2907	29	372	ST0802	TCONS_00062072	XLOC_038091	1	SMil_00027992	sd9395	+	4056	6653	538	881	0	3.55	2.22	1.1701	13.0739	34.5188	2.22001	30.6517	26.3814	0	0	1.23623	0	0.01	0	0.0379345	0	0	0	0	0	0	0	0
803	trans	NA	n vs n	311	NAT0646	TCONS_00049225	XLOC_030001	1	sd6040	-	2536	2907	61	372	ST0803	TCONS_00035082	XLOC_021400	1	SMil_00021004	sd3792	+	30866	33112	664	969	0	3.55	2.22	1.1701	13.0739	34.5188	2.22001	30.6517	26.3814	0	0	1.23623	0	0	0	0	0.23724	0	0	0.0631502	0	0	0	0
804	trans	NA	n vs 1	249	NAT0647	TCONS_00049226	XLOC_030002	1	sd6040	+	3332	3703	3	240	ST0804	TCONS_00040778	XLOC_024825	3	SMil_00006659	sd458	-	69660	72635	1	250	0.92	5.16	0	0	3.73539	4.76121	4.44002	6.13033	8.79381	0	0	0	0.9	2.18	0.24	2.70589	1.23667	0.253222	3.57433	2.15722	0.894667	0.0528889	0.699667	0.0261111
805	trans	NA	1 vs 1	1338	NAT0648	TCONS_00049306	XLOC_030043	1	sd6055	-	24699	26255	207	1545	ST0805	TCONS_00057638	XLOC_035254	2	SMil_00027013	sd7988	+	8751	13055	231	1562	9.72	3.57	9.43	0.421131	1.03612	0.0705306	3.73633	1.90312	0.198575	1.77307	0.148586	0.078719	6.25	8.23	8.06	0	0.151242	0.201851	1.40026	1.076	4.00424	0	0	9.49e-06
806	trans	NA	1 vs 1	275	NAT0649	TCONS_00049385	XLOC_030092	1	sd6070	-	5285	5559	1	270	ST0806	TCONS_00005574	XLOC_003490	6	SMil_00029275	sd12201	+	1	2118	486	769	5.61	1.02	16.57	0	0	30.7735	0	0	13.937	0	4.5138	80.5447	62.9	67.76	61.91	78.146	80.4692	72.8449	68.1906	64.6406	73.0725	67.8418	65.2286	64.9272
807	trans	NA	1 vs 1	141	NAT0650	TCONS_00049456	XLOC_030140	1	sd609	-	84193	#REF!	28	169	ST0807	TCONS_00062826	XLOC_038579	8	SMil_00010412	sd965	+	20101	23680	1379	1520	142.06	0	0	0.13725	0	0	0	0	0	0	0	0.268375	3.06	8.56	1.47	10.7686	7.34574	4.67681	22.4001	17.485	10.6991	6.81084	3.41744	3.59812
808	trans	NA	1 vs 1	207	NAT0651	TCONS_00049492	XLOC_030161	1	sd6099	+	15924	16295	165	372	ST0808	TCONS_00060230	XLOC_036890	2	SMil_00027641	sd8779	-	6110	7845	1455	1662	0	1.77	12.5	0	0	0	0	0.9283	0	0	1.38589	3.89511	3.14	12.49	64.72	12.98	64.5049	43.5148	36.7498	9.58478	24.6211	528.964	446.1	410.529
809	trans	NA	n vs 1	262	NAT0652	TCONS_00049537	XLOC_030185	1	sd610	+	38823	39238	101	373	ST0809	TCONS_00006886	XLOC_004337	6	SMil_00029482	sd12842	-	5960	8530	1126	1388	0	0	4.44	5.79378	13.1076	7.29533	6.46233	6.882	10.1962	13.4031	4.788	6.42233	11.42	23.94	15.92	16.1959	0.105222	7.31011	9.38267	1.03656	12.8374	6.11022	0.738	5.85633
810	trans	NA	1 vs 1	393	NAT0653	TCONS_00049653	XLOC_030265	1	sd613	+	63192	63642	1	394	ST0810	TCONS_00028673	XLOC_017574	4	SMil_00008425	sd3035	-	43621	47374	1	394	2.23	2.37	5.94	0	0	3.70604	0	0	6.88182	0	0	8.5826	14.16	7.7	19.78	0	0.122461	4.02085	0	0.00397408	3.53941	0	0	3.71586
811	trans	NA	1 vs 1	208	NAT0654	TCONS_00049654	XLOC_030266	1	sd613	.	70937	71152	1	216	ST0811	TCONS_00003192	XLOC_002010	1	NA	sd11170	.	4596	5422	558	766	18.94	4.6	8.64	0	0	0	0	0.551375	0	0	0	0	2.71	1.16	2.63	5.25774	1.10773	1.19463	1.56277	0.658135	0.798905	1.4472	0.533248	0.188812
812	trans	NA	1 vs 1	245	NAT0655	TCONS_00049693	XLOC_030299	1	sd6141	+	24663	24907	1	245	ST0812	TCONS_00020982	XLOC_013043	4	SMil_00008914	sd2255	-	70512	72533	934	1182	0	46.71	0	0	31.4128	94.0078	0	226.614	139.864	0	0	30.4142	6.57	172.34	0.52	16.6754	14.5097	17.1709	171.301	185.639	65.7723	1.32026	1.22484	8.01384
813	trans	NA	n vs 1	639	NAT0656	TCONS_00049883	XLOC_030403	1	sd6172	+	4107	4757	17	648	ST0813	TCONS_00041279	XLOC_025130	3	SMil_00022743	sd4661	-	20792	24632	131	770	0	4.19	0	0.305726	1.01765	1.23072	5.66072	28.4017	3.8274	0	0	0	0.99	2.13	2.98	0	0	0.645333	0	0.563222	0.419444	0.286778	0.125778	0.139778
814	trans	NA	1 vs 1	399	NAT0657	TCONS_00049915	XLOC_030419	6	sd618	+	65785	68330	1379	1778	ST0814	TCONS_00049923	XLOC_030424	3	SMil_00007972	sd618	-	67784	68330	1	400	11.36	5.78	7.99	0	1.2979	0	0.630123	0	1.45571	2.87143	6.13387	9.99991	0	0.69	2.83	1.782	3.00389	2.72502	0	0	7.03079	15.1529	8.10327	27.1683
815	trans	NA	1 vs 1	146	NAT0658	TCONS_00050053	XLOC_030498	1	sd6200	+	26904	27255	206	352	ST0815	TCONS_00034976	XLOC_021338	15	SMil_00020960	sd3781	-	6404	17360	1860	2006	0.52	0.9	0.63	10.2369	12.8082	7.45373	11.1531	7.67688	4.12151	6.88457	8.41524	3.06432	5.26	8.15	4.67	24.1682	14.7532	16.7471	17.3154	12.74	9.82904	16.0594	8.72784	7.40987
816	trans	NA	1 vs 1	1434	NAT0659	TCONS_00050180	XLOC_030577	1	sd623	.	130176	131615	1	1440	ST0816	TCONS_00009752	XLOC_006149	1	NA	sd14378	.	5526	6977	17	1451	11.28	14.69	6.51	29.4371	13.4006	26.0024	30.5814	19.1066	39.5197	12.4058	10.0782	11.3752	4.5	10.76	2.1	11.1144	10.1807	3.46642	9.85164	19.2022	7.44497	5.49095	6.56756	1.20296
817	trans	NA	1 vs 1	222	NAT0660	TCONS_00050295	XLOC_030652	1	sd6262	.	13436	13657	1	222	ST0817	TCONS_00052889	XLOC_032237	1	NA	sd6807	.	19355	23975	1998	2220	1.26	15.94	5.97	4.62512	0.311625	0	0.87725	0	0	3.684	1.51975	0	3.35	6.17	3.22	1.07505	0.0833658	0.203691	0.668889	0.104667	0.210528	0.424204	0	0.0685038
818	trans	NA	1 vs 1	290	NAT0661	TCONS_00050308	XLOC_030663	1	sd6264	+	68732	69039	6	292	ST0818	TCONS_00046102	XLOC_028061	2	SMil_00007420	sd546	-	11564	12332	50	340	0	77.45	0	0	0	0	0	0	0	0	1.34225	0	27.2	73.2	19.35	2.78982	6.0763	0	0.814813	21.5892	0	1.87722	76.4075	0
819	trans	NA	1 vs 1	572	NAT0662	TCONS_00050507	XLOC_030774	1	sd6299	-	16695	17272	1	573	ST0819	TCONS_00045274	XLOC_027530	5	SMil_00007288	sd531	+	37124	40354	915	1487	1.49	0	0.26	2.62181	0.797251	0.660926	1.21538	0.850116	1.54137	1.42766	1.01452	0.360658	2.21	1.99	1.45	2.57239	1.19972	4.19407	4.3286	4.02739	5.03645	1.50679	2.14031	2.94198
820	trans	NA	n vs 1	417	NAT0663	TCONS_00050508	XLOC_030775	1	sd6299	+	21672	22147	59	476	ST0820	TCONS_00051746	XLOC_031538	3	SMil_00025574	sd6576	-	24547	26158	487	903	1.74	0.21	1.4	1.04816	1.26694	1.58924	0	2.72687	2.46219	0	0	0	0.1	0.02	0.12	0.244371	0.531241	1.96632	0.451782	0.209859	2.95078	0.347911	0	0.532582
821	trans	NA	1 vs 1	737	NAT0664	TCONS_00050613	XLOC_030838	1	sd6318	.	25298	26034	1	737	ST0821	TCONS_00004038	XLOC_002552	1	NA	sd11563	.	8731	9480	1	738	0	1.03	0	1.67389	0	2.27178	0	0	1.54033	0.310222	0	0.888444	0	1.37	0	0.147667	0	0.392335	0	0	0.546231	0.300889	0	0.143778
822	trans	NA	1 vs n	261	NAT0665	TCONS_00050651	XLOC_030867	1	sd6328	-	23987	24248	1	262	ST0822	TCONS_00060680	XLOC_037180	3	SMil_00010016	sd891	+	46860	49769	1286	1541	6.05	0	0	1.88312	0	2.55575	0	0	1.73287	0.349	0	0.9995	0.11	0.2	0.29	1.89997	1.61818	3.01767	6.72974	6.42237	5.16412	7.22484	4.00786	1.46826
823	trans	NA	1 vs n	261	NAT0665	TCONS_00050651	XLOC_030867	1	sd6328	-	23987	24248	1	262	ST0823	TCONS_00060681	XLOC_037181	2	SMil_00010017	sd891	+	54150	56840	1280	1535	6.05	0	0	1.88312	0	2.55575	0	0	1.73287	0.349	0	0.9995	0.04	0.69	0.08	0.470317	0.127013	0.528787	5.78158	0.960996	2.57365	7.31675	3.81185	1.47565
824	trans	NA	n vs n	261	NAT0665	TCONS_00050651	XLOC_030867	1	sd6328	-	23987	24248	1	262	ST0824	TCONS_00051482	XLOC_031377	4	SMil_00014571	sd6512	+	61924	64124	1292	1548	6.05	0	0	1.88312	0	2.55575	0	0	1.73287	0.349	0	0.9995	0	0	0	0	0	0	0	0.224416	0.999516	0	0	0.37319
825	trans	NA	1 vs n	261	NAT0665	TCONS_00050651	XLOC_030867	1	sd6328	-	23987	24248	1	262	ST0825	TCONS_00000015	XLOC_000011	2	SMil_00000020	sd1	+	271097	273645	887	1142	6.05	0	0	1.88312	0	2.55575	0	0	1.73287	0.349	0	0.9995	0.57	0.33	0.17	0.2477	0.374063	1.17778	0.326488	0.36553	2.02548	1.18481	1.12881	0.459621
826	trans	NA	n vs n	261	NAT0665	TCONS_00050651	XLOC_030867	1	sd6328	-	23987	24248	1	262	ST0826	TCONS_00024806	XLOC_015277	4	SMil_00017822	sd2622	+	3921	8874	2411	2666	6.05	0	0	1.88312	0	2.55575	0	0	1.73287	0.349	0	0.9995	0.44	0.86	0.48	0.343375	0.412029	0.122484	2.43493	1.39401	0.281593	0.084416	0.0643336	0
827	trans	NA	1 vs n	261	NAT0665	TCONS_00050651	XLOC_030867	1	sd6328	-	23987	24248	1	262	ST0827	TCONS_00031761	XLOC_019424	2	SMil_00020055	sd3391	+	36530	39549	1360	1606	6.05	0	0	1.88312	0	2.55575	0	0	1.73287	0.349	0	0.9995	0.17	0.17	0.51	3.06343	3.36949	2.2361	8.84923	5.88219	5.0081	12.6863	9.71984	3.74286
828	trans	NA	1 vs n	261	NAT0665	TCONS_00050651	XLOC_030867	1	sd6328	-	23987	24248	1	262	ST0828	TCONS_00048547	XLOC_029580	3	SMil_00024776	sd5918	+	5641	7445	1187	1433	6.05	0	0	1.88312	0	2.55575	0	0	1.73287	0.349	0	0.9995	0.12	0.1	0.14	0.512005	0.642747	0.519641	1.27833	1.41471	1.79257	1.9238	0.17833	0.549806
829	trans	NA	1 vs n	259	NAT0665	TCONS_00050651	XLOC_030867	1	sd6328	-	23987	24248	1	260	ST0829	TCONS_00013220	XLOC_008340	2	SMil_00014135	sd1652	+	9967	12157	202	455	6.05	0	0	1.88312	0	2.55575	0	0	1.73287	0.349	0	0.9995	0	0	0	6.45263	5.96875	4.32338	2.80488	4.86375	3.3955	2.27438	4.01063	4.308
830	trans	NA	n vs n	252	NAT0665	TCONS_00050651	XLOC_030867	1	sd6328	-	23987	24248	1	253	ST0830	TCONS_00043467	XLOC_026461	2	SMil_00023428	sd5011	+	24906	27790	1250	1496	6.05	0	0	1.88312	0	2.55575	0	0	1.73287	0.349	0	0.9995	0	0.02	0.01	0	0	0	0	0	0	0	0.0930836	0
831	trans	NA	1 vs n	221	NAT0665	TCONS_00050651	XLOC_030867	1	sd6328	-	23987	24248	1	222	ST0831	TCONS_00051062	XLOC_031100	9	SMil_00008174	sd641	+	80925	86200	486	704	6.05	0	0	1.88312	0	2.55575	0	0	1.73287	0.349	0	0.9995	0.78	2.49	0.51	0.166125	0	0	0	0	0	0.3385	0	0.16175
832	trans	NA	1 vs n	220	NAT0665	TCONS_00050651	XLOC_030867	1	sd6328	-	23987	24248	1	221	ST0832	TCONS_00024980	XLOC_015369	4	SMil_00017870	sd2635	+	8219	10431	1180	1385	6.05	0	0	1.88312	0	2.55575	0	0	1.73287	0.349	0	0.9995	0.59	0.51	0.41	0.797811	0	0	2.38824	2.75e-05	0	2.402	0	0.384462
833	trans	NA	1 vs 1	335	NAT0666	TCONS_00050683	XLOC_030884	1	sd6335	.	25823	26174	1	337	ST0833	TCONS_00018249	XLOC_011395	1	NA	sd2014	.	7676	10654	1741	2076	0	0	3.45	0	0.2335	0	0	0	0.07425	0	0.077875	0.0865	3.6	6.2	7.23	2.7855	2.07296	0	6.66727	4.39753	0	7.13922	7.55545	0
834	trans	NA	1 vs 1	181	NAT0667	TCONS_00050745	XLOC_030914	1	sd6347	+	23726	#REF!	15	199	ST0834	TCONS_00018245	XLOC_011394	8	SMil_00015626	sd2014	-	26541	33450	740	921	44.09	12.34	40.25	0	73.7785	302.654	0	507.869	43.6045	0	261.102	147.322	17.78	19.71	23.45	1.41086	1.65685	1.2488	0.264678	2.36454	1.78798	0	2.43755	0.324801
835	trans	NA	1 vs 1	871	NAT0668	TCONS_00050764	XLOC_030923	6	sd635	+	43893	50597	2479	3350	ST0835	TCONS_00043332	XLOC_026369	2	SMil_00000426	sd5	-	77819	80622	405	1276	4.5	4.89	4.28	2.6377	1.04603	3.44189	3.14276	1.47654	1.49833	1.76539	0.519126	2.9685	1.32	1.75	0.54	0.279547	1.73468	1.26496	0	0.399684	0.54908	0	6.73e-06	1.16087
836	trans	NA	1 vs 1	277	NAT0669	TCONS_00050944	XLOC_031027	1	sd6389	+	10144	10435	1	276	ST0836	TCONS_00050942	XLOC_031025	5	SMil_00025347	sd6389	-	5144	7454	82	359	5.06	8.28	11.68	3.56585	11.2538	14.6666	13.8323	37.6889	6.68136	0	3.27123	10.8995	23.7	121.73	44.1	9.87939	10.3237	21.3885	8.65621	17.8818	9.6335	0.805482	5.07684	4.02917
837	trans	NA	n vs n	846	NAT0670	TCONS_00051035	XLOC_031084	1	sd640	+	88105	89311	1	847	ST0837	TCONS_00006607	XLOC_004162	1	SMil_00003020	sd127	-	42737	43714	6	835	0.24	2.67	0	0	0	0	0	5.17058	0	0	0	0	0.2	0.03	0	0	0	0	0	0.157614	0.230921	0.535406	0.258988	0
838	trans	NA	n vs n	223	NAT0670	TCONS_00051035	XLOC_031084	1	sd640	+	88105	89311	155	378	ST0838	TCONS_00023749	XLOC_014670	1	SMil_00017511	sd2517	-	51358	51585	5	228	0.24	2.67	0	0	0	0	0	5.17058	0	0	0	0	0	0	0	0	0	0.0571653	0	0	0	0	7.34e-07	0
839	trans	NA	1 vs 1	272	NAT0671	TCONS_00051038	XLOC_031087	1	sd6401	+	10905	11284	1	273	ST0839	TCONS_00049896	XLOC_030412	4	SMil_00025113	sd6177	-	2130	5134	389	661	0	2.47	0	2.15763	0	2.19329	4.08628	0	1.01344	0	3.15972	2.28658	19.47	25.27	11.31	0.438339	0.0656746	1.39372	0.0206388	0.791927	1.96082	0	0.506546	1.00538
840	trans	NA	1 vs 1	279	NAT0672	TCONS_00051337	XLOC_031281	1	sd6482	+	4171	4517	1	266	ST0840	TCONS_00061906	XLOC_037981	1	SMil_00010262	sd932	-	61840	62736	1	280	3.23	3.55	12.63	0	0	0	0	10.2013	0	0	0	0	38.67	146.48	15.85	43.5599	29.2581	38.6229	196.4	213.222	110.929	12.293	9.33096	7.33269
841	trans	NA	1 vs 1	173	NAT0673	TCONS_00051342	XLOC_031285	1	sd6486	-	22958	23179	49	222	ST0841	TCONS_00034513	XLOC_021079	1	SMil_00020826	sd3726	+	5025	5318	121	294	15.07	15.14	0	0	0	0	0	0.1255	0.089125	0	0	0	0	1.21	0	3.99326	0	0	0	0	0	0	0	0
842	trans	NA	1 vs 1	137	NAT0674	TCONS_00051545	XLOC_031419	1	sd653	-	6	690	1	139	ST0842	TCONS_00022986	XLOC_014215	4	NA	sd2437	+	47665	49339	1	138	1.41	1.49	1	4.91581	5.71674	0	1.72994	6.06261	0.220382	0	3.6565	0	0	0.36	2.17	0	0	0	0	0	0	0	1.67164	0.57009
843	trans	NA	1 vs 1	706	NAT0675	TCONS_00051622	XLOC_031467	5	sd655	+	67673	73796	66	772	ST0843	TCONS_00033681	XLOC_020576	2	SMil_00020567	sd3628	-	9501	10439	1	707	20.1	44.34	20.53	45.9025	49.2732	44.2799	32.2125	30.5288	34.7735	40.0533	35.1123	36.8367	12.86	93.8	17.57	9.42955	0	0.000384374	11.1179	1.12879	0.477996	7.94897	9.70772	0.516156
844	trans	NA	1 vs 1	308	NAT0676	TCONS_00051954	XLOC_031657	1	sd6605	.	6892	7200	1	309	ST0844	TCONS_00046412	XLOC_028253	1	NA	sd5507	.	25722	26325	168	476	6.47	0	0	87.7284	82.406	60.7388	123.176	143.59	82.5238	1.02188	1.50913	0.479375	14.95	0	0	3.52926	3.91498	2.54015	3.20022	5.2007	3.85254	3.5922	4.3745	2.8273
845	trans	NA	1 vs 1	237	NAT0677	TCONS_00052013	XLOC_031685	1	sd6616	-	8774	9323	1	237	ST0845	TCONS_00055191	XLOC_033677	3	NA	sd7365	+	12383	13820	1	238	6.43	6.88	9.66	0	3.25812	4.79731	0	8.07012	7.22354	0	5.26513	1.60594	2.92	9.66	5.99	0	12.4625	9.46516	0.19112	22.5736	19.2522	0.43245	19.7861	8.95557
846	trans	NA	1 vs 1	163	NAT0678	TCONS_00052054	XLOC_031707	1	sd6625	.	3760	4414	1	164	ST0846	TCONS_00007883	XLOC_004996	1	NA	sd1338	.	45049	47001	1	164	0	0.57	0	0	0	0	0	1.31877	0	0	0	0	0.16	3.79	0	0	0.0437087	0	0	1.23732	0	0	0	0
847	trans	NA	1 vs 1	125	NAT0679	TCONS_00052148	XLOC_031771	1	sd6646	-	29958	30507	426	550	ST0847	TCONS_00034271	XLOC_020922	2	SMil_00020764	sd3698	+	28618	30822	1844	1969	3.1	3.03	3.04	0	5.03528	0	0	3.32299	0	0	0	0	63.51	131.29	74.64	6.37239	3.86598	0.979595	2.84927	2.20422	1.72413	4.75251	1.91396	1.13295
848	trans	NA	n vs 1	296	NAT0680	TCONS_00052202	XLOC_031806	1	sd6659	-	1858	2478	303	597	ST0848	TCONS_00039451	XLOC_024006	3	SMil_00006457	sd439	+	80044	81578	89	385	10.82	1.85	5.4	0	0	1.21611	0	0	0.352222	0	0	0.605222	9.57	0.48	2.76	0	0.232233	0.705263	0	0	0	0	0	0
849	trans	NA	1 vs 1	160	NAT0681	TCONS_00052575	XLOC_032021	1	sd6740	+	18337	#REF!	1	161	ST0849	TCONS_00000625	XLOC_000375	12	SMil_00010661	sd1015	-	43052	48418	942	1102	94.12	297.75	104.71	0	0	1856.91	1736.53	0	0	0	2419.36	1850.31	9.06	9.93	8.3	34.2348	27.2599	23.5736	32.2553	28.3536	17.9249	34.9379	31.6786	27.5713
850	trans	NA	n vs 1	247	NAT0682	TCONS_00052992	XLOC_032298	1	sd682	-	18405	19049	1	248	ST0850	TCONS_00015134	XLOC_009570	2	SMil_00030392	sd17776	+	6	2060	1	248	0	0.78	0	1.04851	0	0	3.8786	0	0.493428	0	0	0	2.2	6.48	0.11	0.63264	1.42948	2.60857	4.57844	1.33582	13.2729	1.60562	0.112267	0.1723
851	trans	NA	1 vs 1	355	NAT0683	TCONS_00053126	XLOC_032399	1	sd6859	-	8189	8603	1	355	ST0851	TCONS_00008830	XLOC_005573	7	SMil_00003006	sd1387	+	122031	131360	3423	3778	0	0	2.45	0	0	0	0	0	0	0	3.14246	0	5.95	1.56	3.02	0.971485	0	1.15e-05	0.376581	0.978587	7.07e-05	0.731871	0.479591	0
852	trans	NA	n vs n	650	NAT0684	TCONS_00053252	XLOC_032492	1	sd6893	-	34242	34988	2	652	ST0852	TCONS_00043467	XLOC_026461	2	SMil_00023428	sd5011	+	24906	27790	996	1634	0	0	1.42	0	0	0	0	0	0	0	0	0.222988	0	0.02	0.01	0	0	0	0	0	0	0	0.0930836	0
853	trans	NA	1 vs n	648	NAT0684	TCONS_00053252	XLOC_032492	1	sd6893	-	34242	34988	2	650	ST0853	TCONS_00059119	XLOC_036159	3	SMil_00027363	sd8410	+	16952	19254	1079	1727	0	0	1.42	0	0	0	0	0	0	0	0	0.222988	0	0.03	0.14	0.199823	0.261175	0.0402992	0.0740614	0.570599	0.0742705	0	0.255133	0.043464
854	trans	NA	1 vs n	648	NAT0684	TCONS_00053252	XLOC_032492	1	sd6893	-	34242	34988	2	650	ST0854	TCONS_00023264	XLOC_014390	4	SMil_00013543	sd2471	+	42616	45606	932	1568	0	0	1.42	0	0	0	0	0	0	0	0	0.222988	0.05	0.01	0.01	0.0345422	0.11341	0	0	0.179082	0.0965616	0.290789	0.221556	0.0757042
855	trans	NA	n vs n	648	NAT0684	TCONS_00053252	XLOC_032492	1	sd6893	-	34242	34988	2	650	ST0855	TCONS_00024806	XLOC_015277	4	SMil_00017822	sd2622	+	3921	8874	2171	2819	0	0	1.42	0	0	0	0	0	0	0	0	0.222988	0.44	0.86	0.48	0.343375	0.412029	0.122484	2.43493	1.39401	0.281593	0.084416	0.0643336	0
856	trans	NA	1 vs n	648	NAT0684	TCONS_00053252	XLOC_032492	1	sd6893	-	34242	34988	2	650	ST0856	TCONS_00028178	XLOC_017290	2	SMil_00018943	sd2989	+	18247	21178	1037	1682	0	0	1.42	0	0	0	0	0	0	0	0	0.222988	0.15	0.24	0.21	1.01092	0.70382	1.10853	0.989227	2.34685	1.0176	0.746524	0.412608	0.386023
857	trans	NA	n vs n	648	NAT0684	TCONS_00053252	XLOC_032492	1	sd6893	-	34242	34988	2	650	ST0857	TCONS_00051482	XLOC_031377	4	SMil_00014571	sd6512	+	61924	64124	1046	1703	0	0	1.42	0	0	0	0	0	0	0	0	0.222988	0	0	0	0	0	0	0	0.224416	0.999516	0	0	0.37319
858	trans	NA	1 vs n	643	NAT0684	TCONS_00053252	XLOC_032492	1	sd6893	-	34242	34988	7	650	ST0858	TCONS_00000021	XLOC_000016	2	SMil_00000025	sd1	+	297624	304623	367	1010	0	0	1.42	0	0	0	0	0	0	0	0	0.222988	0	0	0.86	0.250385	0	0	0.424605	0	0	3.8808	2.933	0
859	trans	NA	1 vs n	643	NAT0684	TCONS_00053252	XLOC_032492	1	sd6893	-	34242	34988	7	650	ST0859	TCONS_00000025	XLOC_000019	3	SMil_00000028	sd1	+	313410	316409	1001	1629	0	0	1.42	0	0	0	0	0	0	0	0	0.222988	0.05	0.04	0.56	0.466069	0.101351	0.815629	0.807187	0.282868	0.723165	2.98498	0.365069	3.22874
860	trans	NA	1 vs 1	239	NAT0685	TCONS_00053297	XLOC_032512	1	sd69	.	142879	143161	1	237	ST0860	TCONS_00054080	XLOC_032992	1	NA	sd7081	.	23083	24039	643	882	10.22	0.31	3.36	0	0	0	0	0	0	0	0	0.205125	20.48	52.94	16.17	0	0	0	0	0.350163	0	0	8.11845	0
861	trans	NA	1 vs 1	102	NAT0686	TCONS_00053377	XLOC_032567	1	sd6915	-	1053	1286	135	232	ST0861	TCONS_00059190	XLOC_036205	3	SMil_00009669	sd843	+	19091	21424	506	608	30	23.02	55.39	0	42.534	42.6781	0	54.3229	37.8438	0	171.978	13.7854	59.4	61.9	73.21	148.514	169.022	239.266	414.306	370.199	427.932	100.981	112.446	207.211
862	trans	NA	1 vs 1	241	NAT0687	TCONS_00053472	XLOC_032635	1	sd6947	+	11882	12160	37	279	ST0862	TCONS_00037401	XLOC_022757	6	SMil_00016726	sd4103	-	12551	14700	148	389	1.95	0.98	6.44	0	0	0.510125	0.753375	0	0.51	0	0.505	0.564	70.27	44.55	58.51	0	0.134003	0	0	0.158391	0	0	0	0
863	trans	NA	1 vs 1	2561	NAT0688	TCONS_00053486	XLOC_032643	2	sd695	-	18532	22914	317	2878	ST0863	TCONS_00053479	XLOC_032638	7	SMil_00008648	sd695	+	8107	22914	732	3293	0.86	0.91	0.45	0	0.144902	0.000306129	0	0	0	0	0	0	3.19	1.24	0.06	7.92123	2.22453	5.91574	3.2959	2.90124	1.81572	0	0.0304912	0.401869
864	trans	NA	1 vs 1	267	NAT0689	TCONS_00053631	XLOC_032723	1	sd6981	-	23724	23991	1	268	ST0864	TCONS_00033027	XLOC_020191	3	SMil_00020381	sd3542	+	35172	37951	1440	1707	0.56	5.19	0	0	4.53425	0	0	0	32.3319	0	5.22572	0	89.87	616.86	22.86	147.95	85.6797	101.952	276.158	344.086	211.09	26.3857	36.3181	39.9017
865	trans	NA	1 vs 1	273	NAT0690	TCONS_00053773	XLOC_032805	3	sd700	-	36042	38670	1	280	ST0865	TCONS_00027604	XLOC_016942	9	SMil_00004933	sd292	+	46716	51248	29	302	9.81	20.01	8.79	2.37897	4.75213	7.47918	0.536579	0.699981	1.19095	1.60171	4.66605	1.78074	16.82	41.3	37.97	35.2791	49.1286	47.7426	37.0686	42.1055	52.7233	84.8102	99.2458	76.4935
866	trans	NA	1 vs 1	98	NAT0691	TCONS_00053847	XLOC_032850	1	sd702	.	79221	#REF!	75	173	ST0866	TCONS_00017713	XLOC_011120	1	NA	sd1973	.	5240	5483	145	243	46.47	74.5	276.3	0	0	0	0	0	0	0	0	29.9363	3.21	12.52	46.1	0	0	0	0	0	0	0	111.468	0
867	trans	NA	n vs 1	176	NAT0692	TCONS_00053879	XLOC_032869	1	sd7028	-	21569	#REF!	1	179	ST0867	TCONS_00050313	XLOC_030664	4	SMil_00025201	sd6265	+	4787	12728	244	420	75.8	3.81	0	0	0	0	0	1.69813	1.7925	0	0	0	30.76	117.8	50.69	8.19763	8.12301	15.0339	9.77817	13.186	13.0244	7.34043	29.5525	29.6971
868	trans	NA	1 vs 1	261	NAT0693	TCONS_00053901	XLOC_032881	1	sd703	+	1107	1502	130	391	ST0868	TCONS_00053893	XLOC_032878	2	SMil_00008687	sd703	-	42206	43082	427	686	1.02	4.85	0.49	16.7072	6.68391	0	50.8115	33.9678	0	8.52337	0.913997	0.989207	2.51	5.94	1.26	2.71165	3.86591	0	3.46392	1.64173	0.280054	4.35743	0	0
869	trans	NA	1 vs 1	103	NAT0694	TCONS_00054086	XLOC_032996	1	sd7085	.	9720	9984	2	105	ST0869	TCONS_00060227	XLOC_036889	1	NA	sd8778	.	14534	16253	17	120	2.9	1.15	9.77	0	0	1.1395	0	0	0	0	0	0	0	0	3.94	0	0	0.0408411	0	0	0.0856058	0	0	0
870	trans	NA	1 vs 1	233	NAT0695	TCONS_00054113	XLOC_033013	1	sd709	-	1114	1346	1	233	ST0870	TCONS_00059347	XLOC_036319	2	SMil_00006290	sd848	+	43012	46609	191	425	0	6.34	0	130.254	42.336	9.47981	19.8936	90.6508	0	88.3952	59.3848	0	37.49	43.08	15.81	88.035	26.6637	43.0206	67.1425	41.1105	34.8809	60.2886	49.4591	11.5619
871	trans	NA	1 vs 1	257	NAT0696	TCONS_00054133	XLOC_033028	1	sd7095	-	15794	16138	34	291	ST0871	TCONS_00051744	XLOC_031536	6	SMil_00025572	sd6576	+	19391	20823	539	789	3.27	0	0	0	0	0	0	2.09204	0	0	0	0	9.51	54.33	2.82	0	0	0	0	0	0	0	6.92e-05	0
872	trans	NA	n vs 1	483	NAT0697	TCONS_00054139	XLOC_033031	1	sd7096	-	46	557	29	512	ST0872	TCONS_00055161	XLOC_033662	4	SMil_00025915	sd7353	+	10842	17373	1679	2156	5.41	5.58	2.16	13.4411	9.10755	0	25.0198	16.8985	0	24.8652	19.9347	0.473783	0.17	1.19	0.44	0	0	0	0	0.253336	0	0	0	0
873	trans	NA	n vs 1	396	NAT0698	TCONS_00054141	XLOC_033033	1	sd7096	-	10202	10601	1	397	ST0873	TCONS_00012655	XLOC_007969	4	SMil_00030145	sd16140	+	37	3374	1692	2088	1.79	8.82	0.96	0	0	0	0	5.10137	0	0	0	0	1.1	1.75	2.01	1.073	1.29941	0.000305197	3.96509	4.25771	1.74312	5.11798	1.60999	0.000167854
874	trans	NA	n vs n	432	NAT0699	TCONS_00054142	XLOC_033034	1	sd7096	-	10696	11131	1	436	ST0874	TCONS_00047457	XLOC_028889	4	SMil_00001689	sd57	+	62531	65598	1889	2321	2.2	2.03	0.2	0	0	6.15807	0	0	15.2344	0	0	26.2202	0.77	1.76	1.91	0.294271	0.72627	1.63361	1.83088	1.43013	3.02025	0.152931	1.51782	3.92546
875	trans	NA	n vs n	411	NAT0699	TCONS_00054142	XLOC_033034	1	sd7096	-	10696	11131	1	412	ST0875	TCONS_00012655	XLOC_007969	4	SMil_00030145	sd16140	+	37	3374	1166	1577	2.2	2.03	0.2	0	0	6.15807	0	0	15.2344	0	0	26.2202	1.1	1.75	2.01	1.073	1.29941	0.000305197	3.96509	4.25771	1.74312	5.11798	1.60999	0.000167854
876	trans	NA	1 vs 1	206	NAT0700	TCONS_00054302	XLOC_033131	1	sd7123	.	13266	14049	574	784	ST0876	TCONS_00048657	XLOC_029654	1	NA	sd594	.	68623	69852	1024	1230	0	0	0.66	0	0	0	0	0.293302	0	0.462311	0.311184	0	0	0.03	3.73	0	0	0.563238	0	0	0.13106	0	0	2.26471
877	trans	NA	1 vs 1	394	NAT0701	TCONS_00054303	XLOC_033132	1	sd7123	+	20549	20974	1	410	ST0877	TCONS_00024625	XLOC_015190	4	SMil_00017778	sd2608	-	31196	37316	48	442	0	3.74	1.49	1.58025	0.845375	1.83187	1.38563	1.06763	0.145	0	0.804375	0	2.33	16.2	3.52	13.9184	15.9578	2.97166	10.3825	8.70559	1.18194	10.6708	8.88491	3.48064
878	trans	NA	n vs 1	292	NAT0702	TCONS_00054394	XLOC_033187	1	sd7147	+	5830	6125	3	296	ST0878	TCONS_00017836	XLOC_011191	13	SMil_00015263	sd1985	-	7620	13212	2114	2406	1.22	19.8	0	19.9043	10.4773	0	122.105	39.4264	0	0	0	0	6.78	23.88	6.79	9.49691	3.39343	8.14586	11.477	8.36146	6.35007	8.23463	3.05116	3.58783
879	trans	NA	n vs n	608	NAT0703	TCONS_00054455	XLOC_033226	1	sd7166	-	7033	7641	1	609	ST0879	TCONS_00024014	XLOC_014829	4	SMil_00007870	sd2540	+	21340	25601	821	1429	0.98	0.14	0.83	0.881272	0	0	1.08798	0.380787	0	5.09652	5.17	0.324056	1.67	1.28	2.42	1.86e-05	1.88e-05	0.15617	2.07e-05	0	0	0	15.616	0.613937
880	trans	NA	n vs n	608	NAT0703	TCONS_00054455	XLOC_033226	1	sd7166	-	7033	7641	1	609	ST0880	TCONS_00057695	XLOC_035280	3	SMil_00000541	sd8	+	213508	218319	836	1444	0.98	0.14	0.83	0.881272	0	0	1.08798	0.380787	0	5.09652	5.17	0.324056	13.93	8.01	7.52	0	1.56e-05	1.72e-05	0	0	0	0	1.42e-05	0
881	trans	NA	n vs n	601	NAT0703	TCONS_00054455	XLOC_033226	1	sd7166	-	7033	7641	8	609	ST0881	TCONS_00055990	XLOC_034176	1	SMil_00026624	sd7564	+	17538	20510	833	1434	0.98	0.14	0.83	0.881272	0	0	1.08798	0.380787	0	5.09652	5.17	0.324056	1.24	1.5	1.29	1.97472	0.0276977	0	7.82414	0.0434812	0.0943203	0.692793	0.649336	0
882	trans	NA	1 vs n	600	NAT0703	TCONS_00054455	XLOC_033226	1	sd7166	-	7033	7641	1	609	ST0882	TCONS_00017409	XLOC_010939	7	SMil_00015417	sd1944	+	29320	34228	103	703	0.98	0.14	0.83	0.881272	0	0	1.08798	0.380787	0	5.09652	5.17	0.324056	3.15	2.52	0.28	0	0.000227674	0	0	0.000255809	0	0	0	0
883	trans	NA	n vs n	548	NAT0703	TCONS_00054455	XLOC_033226	1	sd7166	-	7033	7641	63	609	ST0883	TCONS_00036509	XLOC_022245	4	SMil_00017913	sd3989	+	2679	5721	956	1504	0.98	0.14	0.83	0.881272	0	0	1.08798	0.380787	0	5.09652	5.17	0.324056	1.46	0.46	0.54	0.264075	0.838209	3.38601	0.279149	3.8808	4.45805	0.157089	0.0403744	2.0559
884	trans	NA	1 vs n	500	NAT0703	TCONS_00054455	XLOC_033226	1	sd7166	-	7033	7641	1	501	ST0884	TCONS_00040288	XLOC_024526	4	SMil_00022424	sd4506	+	7421	11330	5	505	0.98	0.14	0.83	0.881272	0	0	1.08798	0.380787	0	5.09652	5.17	0.324056	5.11	4.72	14.68	0	0.0416752	1.37593	0	0.593634	1.71341	0.848189	0	1.53498
885	trans	NA	n vs n	499	NAT0703	TCONS_00054455	XLOC_033226	1	sd7166	-	7033	7641	1	500	ST0885	TCONS_00023043	XLOC_014253	1	SMil_00017228	sd2447	+	7839	9500	6	505	0.98	0.14	0.83	0.881272	0	0	1.08798	0.380787	0	5.09652	5.17	0.324056	3.51	2.24	2.99	7.30596	2.73262	6.31797	7.77439	1.95088	8.12795	2.77432	5.38699	4.01115
886	trans	NA	1 vs n	466	NAT0703	TCONS_00054455	XLOC_033226	1	sd7166	-	7033	7641	141	609	ST0886	TCONS_00052811	XLOC_032180	1	SMil_00025803	sd6790	+	13131	14420	824	1290	0.98	0.14	0.83	0.881272	0	0	1.08798	0.380787	0	5.09652	5.17	0.324056	2.05	1.19	2.6	2.36882	1.85e-05	0.665556	4.96361	1.1462	2.91795	0.819896	0.42574	0.0425698
887	trans	NA	n vs n	388	NAT0704	TCONS_00054456	XLOC_033227	1	sd7166	-	7709	8098	1	389	ST0887	TCONS_00052812	XLOC_032180	3	SMil_00025804	sd6790	+	13131	16999	367	756	0	0.15	2.77	2.94084	0	0	7.41054	0	0	22.5717	4.81158	0	2.05	1.19	2.6	0.840358	0.11094	0.198927	3.60345	0.67642	0.187614	7.05295	9.39948	0.97617
888	trans	NA	n vs n	380	NAT0704	TCONS_00054456	XLOC_033227	1	sd7166	-	7709	8098	7	387	ST0888	TCONS_00024013	XLOC_014829	3	SMil_00007870	sd2540	+	21340	25518	360	747	0	0.15	2.77	2.94084	0	0	7.41054	0	0	22.5717	4.81158	0	1.67	1.28	2.42	1.09876	1.46783	0	1.50594	2.77912	0	6.18638	0.00107541	0.000782639
889	trans	NA	n vs n	358	NAT0704	TCONS_00054456	XLOC_033227	1	sd7166	-	7709	8098	32	390	ST0889	TCONS_00057694	XLOC_035280	1	SMil_00000540	sd8	+	213508	216441	375	737	0	0.15	2.77	2.94084	0	0	7.41054	0	0	22.5717	4.81158	0	13.93	8.01	7.52	2.64081	1.68546	1.10299	14.319	9.63076	6.06871	6.21685	0.241478	1.91147
890	trans	NA	n vs n	193	NAT0704	TCONS_00054456	XLOC_033227	1	sd7166	-	7709	8098	197	390	ST0890	TCONS_00017408	XLOC_010938	1	SMil_00015416	sd1944	+	28558	29157	375	570	0	0.15	2.77	2.94084	0	0	7.41054	0	0	22.5717	4.81158	0	5.42	23.89	0.48	10.263	3.02136	0	21.8631	21.6711	0	0	5.21047	0
891	trans	NA	n vs 1	486	NAT0705	TCONS_00054757	XLOC_033424	1	sd724	+	55358	55874	52	517	ST0891	TCONS_00054746	XLOC_033418	2	SMil_00008814	sd724	-	50687	51659	17	503	3.04	1.17	1.22	0	0	10.6844	0	6.59836	7.56078	1.86529	19.481	21.7548	2.5	4.05	2.57	1.09929	5.19187	2.71143	2.04665	6.04016	2.53927	0.457335	2.84952	4.37877
892	trans	NA	1 vs 1	2451	NAT0706	TCONS_00055049	XLOC_033587	5	sd731	+	46648	55771	1892	4341	ST0892	TCONS_00055053	XLOC_033589	3	SMil_00008849	sd731	-	52462	55771	1	2452	5.04	9.09	9.24	0.793274	0.697176	0.902767	1.4369	0.841631	1.75077	3.4425	4.31679	2.58907	26.02	30.33	31.56	84.0444	69.973	73.4538	53.5421	56.1937	52.889	48.7527	69.1233	58.6402
893	trans	NA	1 vs 1	296	NAT0707	TCONS_00055325	XLOC_033761	1	sd74	.	163825	164602	482	778	ST0893	TCONS_00059305	XLOC_036292	1	NA	sd8466	.	18754	19083	34	330	16.57	1.11	0.76	3.37363	17.5824	5.4705	0	0	0	0	0.196077	0	12.74	3.97	3.65	0.896667	0.750653	1.65888	6.00533	2.00063	1.77369	0.686638	3.57401	6.32488
894	trans	NA	1 vs 1	228	NAT0708	TCONS_00055332	XLOC_033765	1	sd740	.	43668	43899	7	232	ST0894	TCONS_00039588	XLOC_024098	1	NA	sd4402	.	35786	36554	96	324	12.09	0	0	3.06475	2.01138	1.59763	2.83525	0	0.965625	0.794875	5.87113	0.726125	2.2	5.05	0	1.91112	0.155873	0.769437	2.81991	0	0.540006	0	0	0
895	trans	NA	1 vs 1	182	NAT0709	TCONS_00055333	XLOC_033766	1	sd740	-	45176	45584	45	226	ST0895	TCONS_00059770	XLOC_036588	12	SMil_00027517	sd8613	+	794	5274	1	183	0	0	2.29	0.612889	2.13211	1.02978	0.76	1.94089	1.027	0	0.504667	1.12889	4.15	6.53	69.68	6.92133	20.0836	15.1207	9.225	17.1039	12.5064	24.2101	18.5852	12.1139
896	trans	NA	1 vs 1	240	NAT0710	TCONS_00055461	XLOC_033838	1	sd7427	.	2579	3140	1	241	ST0896	TCONS_00058843	XLOC_035990	1	NA	sd8321	.	8268	8621	1	241	0.78	6.34	0.67	3.932	15.8838	16.2508	0.665	4.09533	5.86011	4.05633	8.42378	11.8637	0	10.37	0.62	0	11.3741	10.1887	0	0	0	0	4.11484	8.98578
897	trans	NA	n vs n	362	NAT0711	TCONS_00055573	XLOC_033909	1	sd7455	-	7784	8146	1	363	ST0897	TCONS_00036509	XLOC_022245	4	SMil_00017913	sd3989	+	2679	5721	2003	2365	5.84	3.56	1.17	0	0	0	0	0	1.21081	0	0	0	1.46	0.46	0.54	0.264075	0.838209	3.38601	0.279149	3.8808	4.45805	0.157089	0.0403744	2.0559
898	trans	NA	n vs n	362	NAT0711	TCONS_00055573	XLOC_033909	1	sd7455	-	7784	8146	1	363	ST0898	TCONS_00057695	XLOC_035280	3	SMil_00000541	sd8	+	213508	218319	2420	2782	5.84	3.56	1.17	0	0	0	0	0	1.21081	0	0	0	13.93	8.01	7.52	0	1.56e-05	1.72e-05	0	0	0	0	1.42e-05	0
899	trans	NA	n vs n	362	NAT0711	TCONS_00055573	XLOC_033909	1	sd7455	-	7784	8146	1	363	ST0899	TCONS_00055990	XLOC_034176	1	SMil_00026624	sd7564	+	17538	20510	2417	2779	5.84	3.56	1.17	0	0	0	0	0	1.21081	0	0	0	1.24	1.5	1.29	1.97472	0.0276977	0	7.82414	0.0434812	0.0943203	0.692793	0.649336	0
900	trans	NA	n vs n	361	NAT0711	TCONS_00055573	XLOC_033909	1	sd7455	-	7784	8146	2	363	ST0900	TCONS_00024014	XLOC_014829	4	SMil_00007870	sd2540	+	21340	25601	2156	2517	5.84	3.56	1.17	0	0	0	0	0	1.21081	0	0	0	1.67	1.28	2.42	1.86e-05	1.88e-05	0.15617	2.07e-05	0	0	0	15.616	0.613937
901	trans	NA	n vs n	172	NAT0711	TCONS_00055573	XLOC_033909	1	sd7455	-	7784	8146	191	363	ST0901	TCONS_00023043	XLOC_014253	1	SMil_00017228	sd2447	+	7839	9500	1487	1659	5.84	3.56	1.17	0	0	0	0	0	1.21081	0	0	0	3.51	2.24	2.99	7.30596	2.73262	6.31797	7.77439	1.95088	8.12795	2.77432	5.38699	4.01115
902	trans	NA	1 vs n	107	NAT0711	TCONS_00055573	XLOC_033909	1	sd7455	-	7784	8146	256	363	ST0902	TCONS_00054561	XLOC_033291	1	NA	sd7192	+	19500	20780	1172	1279	5.84	3.56	1.17	0	0	0	0	0	1.21081	0	0	0	5.67	6.8	2.75	0.631322	20.9542	0.27264	7.4253	27.772	1.61003	0	0	0
903	trans	NA	n vs n	303	NAT0712	TCONS_00055574	XLOC_033910	1	sd7455	-	8981	9284	1	304	ST0903	TCONS_00057694	XLOC_035280	1	SMil_00000540	sd8	+	213508	216441	1286	1589	13.53	3.33	0	0	0	0	0.294125	0	0	0.4905	0.829625	0	13.93	8.01	7.52	2.64081	1.68546	1.10299	14.319	9.63076	6.06871	6.21685	0.241478	1.91147
904	trans	NA	n vs n	292	NAT0712	TCONS_00055574	XLOC_033910	1	sd7455	-	8981	9284	12	304	ST0904	TCONS_00024013	XLOC_014829	3	SMil_00007870	sd2540	+	21340	25518	1271	1560	13.53	3.33	0	0	0	0	0.294125	0	0	0.4905	0.829625	0	1.67	1.28	2.42	1.09876	1.46783	0	1.50594	2.77912	0	6.18638	0.00107541	0.000782639
905	trans	NA	n vs n	292	NAT0712	TCONS_00055574	XLOC_033910	1	sd7455	-	8981	9284	12	304	ST0905	TCONS_00052812	XLOC_032180	3	SMil_00025804	sd6790	+	13131	16999	1273	1566	13.53	3.33	0	0	0	0	0.294125	0	0	0.4905	0.829625	0	2.05	1.19	2.6	0.840358	0.11094	0.198927	3.60345	0.67642	0.187614	7.05295	9.39948	0.97617
906	trans	NA	n vs n	292	NAT0712	TCONS_00055574	XLOC_033910	1	sd7455	-	8981	9284	12	304	ST0906	TCONS_00054557	XLOC_033291	3	SMil_00022485	sd7192	+	1575	20779	1124	1416	13.53	3.33	0	0	0	0	0.294125	0	0	0.4905	0.829625	0	5.67	6.8	2.75	0.000214659	2.9077	0	0	6.59196	0	0	0.6101	0.238492
907	trans	NA	n vs n	277	NAT0712	TCONS_00055574	XLOC_033910	1	sd7455	-	8981	9284	27	304	ST0907	TCONS_00023044	XLOC_014254	4	SMil_00017229	sd2447	+	9851	12242	1124	1401	13.53	3.33	0	0	0	0	0.294125	0	0	0.4905	0.829625	0	0.72	0.18	0.29	4.36266	0.123152	0.353667	2.88238	0.195238	0.281063	1.69887	1.0237	0.38059
908	trans	NA	n vs n	276	NAT0712	TCONS_00055574	XLOC_033910	1	sd7455	-	8981	9284	28	304	ST0908	TCONS_00017410	XLOC_010939	7	SMil_00015417	sd1944	+	29320	34228	554	821	13.53	3.33	0	0	0	0	0.294125	0	0	0.4905	0.829625	0	3.15	2.52	0.28	0.000136601	0.560446	0	3.47e-05	1.41255	0	7.86e-06	9.19e-06	0
909	trans	NA	n vs n	271	NAT0712	TCONS_00055574	XLOC_033910	1	sd7455	-	8981	9284	27	298	ST0909	TCONS_00036510	XLOC_022246	2	SMil_00017914	sd3989	+	6553	8888	755	1014	13.53	3.33	0	0	0	0	0.294125	0	0	0.4905	0.829625	0	0.03	0.07	0	0.0419848	0	1.31129	0	0.380442	1.25376	0	2.08978	1.60894
910	trans	NA	1 vs 1	803	NAT0713	TCONS_00055894	XLOC_034114	1	sd7531	+	2459	3408	57	860	ST0910	TCONS_00004337	XLOC_002741	3	SMil_00011634	sd1168	-	67534	74219	3	808	2.1	2.41	10.3	0	0	0.275437	0	1.06204	0.129039	0	0	0.152804	0.07	0.78	2.95	0	0	0	0	0.290625	0	0	0	0
911	trans	NA	1 vs 1	565	NAT0714	TCONS_00055978	XLOC_034169	1	sd756	+	84196	84945	81	646	ST0911	TCONS_00029305	XLOC_017943	2	SMil_00000093	sd31	-	230475	234107	1	566	0.15	2.21	4.94	0.398788	0	0	0	0	0	2.56231	0	0	0.48	0.94	0.65	0	0.441904	0	0	0	0.101265	0	0.116377	0.348287
912	trans	NA	n vs 1	91	NAT0715	TCONS_00055991	XLOC_034177	2	sd7564	-	2753	4612	1	92	ST0912	TCONS_00057695	XLOC_035280	3	SMil_00000541	sd8	+	213508	218319	3090	3181	0	2967520	0	0	0	0.476125	0	0	0.24325	0	0	0.283875	13.93	8.01	7.52	0	1.56e-05	1.72e-05	0	0	0	0	1.42e-05	0
913	trans	NA	n vs 1	446	NAT0716	TCONS_00056096	XLOC_034243	1	sd759	+	5112	5669	33	473	ST0913	TCONS_00027952	XLOC_017156	4	SMil_00018857	sd2961	-	9845	16432	640	1086	1.8	0.16	0	0	0.573638	0.357138	0	0	0.332977	0	0	0	21.37	35.34	2.91	0.807666	0	0.105511	1.47979	0.0899919	0	0	0.192715	0
914	trans	NA	1 vs 1	248	NAT0717	TCONS_00056219	XLOC_034326	1	sd762	-	10619	11083	1	250	ST0914	TCONS_00024652	XLOC_015200	7	SMil_00003507	sd261	+	109024	116196	25	273	14.06	14.56	6.72	84.4288	56.2714	57.6719	57.479	60.3955	55.1591	74.9495	58.2052	58.8208	12.43	12.31	15.1	13.0058	14.4087	12.0165	10.1022	14.7867	15.0837	21.1493	16.9621	13.4338
915	trans	NA	1 vs 1	565	NAT0718	TCONS_00056300	XLOC_034383	2	sd7647	+	3573	4996	222	787	ST0915	TCONS_00050507	XLOC_030774	1	NA	sd6299	.	16695	17272	4	569	0.43	0.45	0.28	2.05416	1.44423	2.58625	3.04278	0.891892	2.05348	1.10186	0.731029	0.640899	1.49	0	0.26	2.62181	0.797251	0.660926	1.21538	0.850116	1.54137	1.42766	1.01452	0.360658
916	trans	NA	n vs 1	417	NAT0719	TCONS_00056372	XLOC_034430	1	sd766	.	34552	35002	22	439	ST0916	TCONS_00031262	XLOC_019126	1	NA	sd3324	.	27871	28616	1	418	0	1.24	0	0	0	0	0	0.357667	0	0.943111	0	0.6602	0.59	3.61	1.15	0	0	0.131977	0	0.159431	0.137802	0.503541	0	0
917	trans	NA	1 vs 1	832	NAT0720	TCONS_00056424	XLOC_034466	1	sd767	.	33767	34608	2	834	ST0917	TCONS_00003678	XLOC_002307	1	NA	sd11388	.	6879	8930	127	959	0.63	0.54	0.45	0.494424	0.26916	0.497474	0.607314	0.426311	0.15527	1.40537	0	0.91769	2.17	1.08	1.74	2.91308	3.00965	2.27055	2.57942	2.98201	2.88989	2.31996	2.29059	1.12828
918	trans	NA	1 vs n	624	NAT0721	TCONS_00056473	XLOC_034503	1	sd768	+	84736	86021	367	991	ST0918	TCONS_00056463	XLOC_034495	1	SMil_00009134	sd768	-	44381	45130	6	645	15.75	2.59	44.39	0.464778	0.235444	0.109889	0.0814444	0.105444	1.17833	0	0.0588889	1.113	0	0	0	2.51022	3.90967	0.122444	2.90267	4.33989	12.3328	0	0	0.718889
919	trans	NA	1 vs n	242	NAT0721	TCONS_00056473	XLOC_034503	1	sd768	+	84736	86021	238	480	ST0919	TCONS_00056458	XLOC_034491	1	SMil_00009130	sd768	-	29266	29508	1	243	15.75	2.59	44.39	0.464778	0.235444	0.109889	0.0814444	0.105444	1.17833	0	0.0588889	1.113	0	0	0	22.7439	13.0209	20.0259	0	0	0	0	0	6.46933
920	trans	NA	1 vs 1	356	NAT0722	TCONS_00056529	XLOC_034537	1	sd7695	-	11335	11692	1	358	ST0920	TCONS_00022059	XLOC_013675	5	SMil_00004411	sd235	+	90207	92875	1542	1898	2.26	10.65	9.06	20.4514	0	0	7.78669	0	0	12.7877	0	0	21.25	31.97	51.65	28.6304	29.8463	28.0083	11.6788	7.65878	32.3352	43.3284	58.4266	38.7038
921	trans	NA	1 vs 1	266	NAT0723	TCONS_00056698	XLOC_034641	1	sd7734	-	8473	8887	131	399	ST0921	TCONS_00063566	XLOC_039042	3	SMil_00002601	sd99	+	9823	11788	1477	1743	0	1.31	1.56	0	0	0.80177	0	0	0	0	2.35684	0	1.4	3.15	1.13	0.0903333	0.120333	0.149444	0.221556	0.143556	0.114667	0.0911111	0.281667	1.65411
922	trans	NA	1 vs 1	1021	NAT0724	TCONS_00056769	XLOC_034684	1	sd7764	.	17392	18490	86	1099	ST0922	TCONS_00010200	XLOC_006425	1	NA	sd14655	.	3578	4649	51	1072	9.64	2.47	38.61	2.44233	3.7259	3.12531	1.02055	0.286888	1.88368	0.939884	0.234056	2.11018	18.44	6.2	100.5	6.89743	11.2903	6.24174	1.47973	4.75353	3.03409	6.3295	17.8069	6.0394
923	trans	NA	n vs 1	803	NAT0725	TCONS_00056773	XLOC_034687	1	sd7765	.	15796	17136	538	1341	ST0923	TCONS_00047218	XLOC_028753	1	NA	sd5654	.	24744	25973	427	1230	1.42	1.03	0.55	0.509498	1.46148	0.68278	0.311929	1.75472	1.20103	0.716437	0.628248	0.95132	1.06	1.31	0	2.66503	0.467815	0.478381	1.2242	0.491792	0.358946	1.20618	0.301482	0.319645
924	trans	NA	n vs 1	278	NAT0726	TCONS_00056774	XLOC_034688	1	sd7765	.	17281	17635	1	279	ST0924	TCONS_00047218	XLOC_028753	1	NA	sd5654	.	24744	25973	1	279	0.26	2.31	0.31	5.64617	3.3729	2.87683	0	12.9634	0	0	1.35656	2.96166	1.06	1.31	0	2.66503	0.467815	0.478381	1.2242	0.491792	0.358946	1.20618	0.301482	0.319645
925	trans	NA	1 vs 1	533	NAT0727	TCONS_00056937	XLOC_034795	1	sd780	+	82554	84688	1601	2134	ST0925	TCONS_00043225	XLOC_026302	1	SMil_00013733	sd4976	-	5978	6877	372	900	1.3	1.13	0.7	4.31453	3.26651	3.51556	6.24238	3.6505	5.4716	4.82986	7.06903	1.29253	0.23	0.09	0.07	3.26931	3.14647	1.90133	1.89258	2.2299	0.493231	0.722026	0.370447	0.381004
926	trans	NA	n vs n	978	NAT0728	TCONS_00056983	XLOC_034820	1	sd7817	+	12216	13392	1	995	ST0926	TCONS_00006607	XLOC_004162	1	SMil_00003020	sd127	-	42737	43714	1	973	0.83	0.93	2.59	0	0	0.913895	0	0	2.28544	0	4.79638	1.80839	0.2	0.03	0	0	0	0	0	0.157614	0.230921	0.535406	0.258988	0
927	trans	NA	n vs n	226	NAT0728	TCONS_00056983	XLOC_034820	1	sd7817	+	12216	13392	297	523	ST0927	TCONS_00023749	XLOC_014670	1	SMil_00017511	sd2517	-	51358	51585	2	228	0.83	0.93	2.59	0	0	0.913895	0	0	2.28544	0	4.79638	1.80839	0	0	0	0	0	0.0571653	0	0	0	0	7.34e-07	0
928	trans	NA	1 vs 1	219	NAT0729	TCONS_00056984	XLOC_034821	1	sd7818	.	20110	20329	1	220	ST0928	TCONS_00000828	XLOC_000506	1	NA	sd10218	.	8537	9023	23	242	0	0	15.64	8.3725	15.8383	14.7725	7.469	5.53125	6.24637	4.8495	3.52925	11.7993	0	2.38	0	0.09575	0.14175	0.422	1.1735	0.659125	1.05325	0	0.1425	2.69225
929	trans	NA	1 vs 1	171	NAT0730	TCONS_00057146	XLOC_034929	1	sd7863	+	5360	5568	1	172	ST0929	TCONS_00044200	XLOC_026899	17	SMil_00014591	sd5123	-	46825	53592	1	172	116.78	12.25	56.44	31.2296	0	0	0	0	0	0	0	0	13.12	6.48	13.61	2.17617	0.383831	2.11357	0.388177	1.42134	1.12208	1.1257	2.4404	1.90632
930	trans	NA	1 vs 1	267	NAT0731	TCONS_00057147	XLOC_034930	1	sd7863	-	6974	7241	3	268	ST0930	TCONS_00054695	XLOC_033385	40	SMil_00026297	sd7225	+	11568	21738	4915	5182	6.69	0.37	0	11.5436	22.6712	17.8995	11.2752	7.64706	16.166	0	26.1286	17.5089	2.17	0.69	20.57	2.10811	2.28057	2.90963	0.292784	0.531063	0.608913	0.93111	2.95345	3.41819
931	trans	NA	n vs 1	181	NAT0732	TCONS_00057504	XLOC_035170	1	sd7954	+	14711	#REF!	1	182	ST0931	TCONS_00002353	XLOC_001491	3	SMil_00028778	sd10842	-	26	3248	436	617	44.39	34.32	0	386.322	0	104.153	0	130.393	0	0	0	0	3.46	12.69	1.17	0.155787	0.0636672	0.157151	0.146475	1.12233	0.473702	0	0.0420814	0
932	trans	NA	1 vs 1	526	NAT0733	TCONS_00057589	XLOC_035229	1	sd7978	.	8902	9533	106	632	ST0932	TCONS_00019749	XLOC_012292	1	NA	sd2137	.	21098	21864	241	767	2.99	1	1.57	1.63643	0	0.824455	1.51397	0.353417	0.256674	1.17973	0.282939	1.20531	0.07	3.17	0.34	0.191951	0	0	0	0	0	0	0	0
933	trans	NA	1 vs 1	176	NAT0734	TCONS_00057783	XLOC_035336	1	sd8014	+	17166	17598	18	193	ST0933	TCONS_00002196	XLOC_001400	2	SMil_00025880	sd10795	-	12133	13851	4	180	12.01	5.93	8.25	0	1.10857	0	0	4.49939	0	0	0	0	9.01	7.96	25.02	0	0	0	0	0.871416	0	0	0	0
934	trans	NA	n vs 1	706	NAT0735	TCONS_00057784	XLOC_035337	1	sd8014	-	17675	18381	1	707	ST0934	TCONS_00017410	XLOC_010939	7	SMil_00015417	sd1944	+	29320	34228	742	1469	14.09	8.05	5.54	6.41106	0	0	13.0633	0.286211	0	0	0	0	3.15	2.52	0.28	0.000136601	0.560446	0	3.47e-05	1.41255	0	7.86e-06	9.19e-06	0
935	trans	NA	n vs n	561	NAT0736	TCONS_00057785	XLOC_035338	1	sd8014	+	18725	19286	1	562	ST0935	TCONS_00019360	XLOC_012068	1	SMil_00011509	sd2107	-	40381	43815	587	1118	2.89	5.15	0	5.22701	1.69408	0	3.87992	5.87743	0.983193	0	2.51203	0	0	0.03	0	0	0	0.147958	0	0	0.165228	0	0.0633352	0
936	trans	NA	n vs n	530	NAT0736	TCONS_00057785	XLOC_035338	1	sd8014	+	18725	19286	32	562	ST0936	TCONS_00054453	XLOC_033225	6	SMil_00026243	sd7166	-	12625	16685	596	1096	2.89	5.15	0	5.22701	1.69408	0	3.87992	5.87743	0.983193	0	2.51203	0	0.65	1	1.35	0	0	0	0	0.00201812	0	0.000221962	0	0.00217372
937	trans	NA	1 vs 1	118	NAT0737	TCONS_00058275	XLOC_035650	1	sd8167	+	7998	8263	1	119	ST0937	TCONS_00058536	XLOC_035808	3	SMil_00027205	sd8234	-	14287	15179	1	119	5.72	44.83	27.53	0	4.13837	5.06062	7.44888	14.1616	13.9823	0	0	1.06812	44.41	101.05	68.66	48.5206	52.3516	53.635	26.6514	25.5768	47.7526	42.3518	53.2812	46.8411
938	trans	NA	1 vs 1	684	NAT0738	TCONS_00058407	XLOC_035729	5	sd820	+	72757	76449	2116	2800	ST0938	TCONS_00058420	XLOC_035737	6	SMil_00009507	sd820	-	76838	79995	846	1530	22.31	12.4	30.14	43.4212	30.0858	38.7916	58.4725	73.3127	65.8423	36.6176	39.8992	31.4526	20.76	69.8	10.67	56.0921	51.2293	43.3682	72.9138	39.855	54.0178	39.7026	37.2731	51.5159
939	trans	NA	n vs n	481	NAT0739	TCONS_00058435	XLOC_035748	1	sd8204	-	12693	13289	37	519	ST0939	TCONS_00049927	XLOC_030427	7	SMil_00025119	sd6180	+	7233	12656	922	1403	0.41	0.43	1.1	0.306046	0	0	0	0	0	0	0	0	12.45	81.69	1.42	5.30216	8.78742	7.30912	27.7992	37.5594	24.7774	0.218476	0.399817	0.763287
940	trans	NA	n vs n	311	NAT0739	TCONS_00058435	XLOC_035748	1	sd8204	-	12693	13289	1	318	ST0940	TCONS_00015134	XLOC_009570	2	SMil_00030392	sd17776	+	6	2060	9	320	0.41	0.43	1.1	0.306046	0	0	0	0	0	0	0	0	2.2	6.48	0.11	0.63264	1.42948	2.60857	4.57844	1.33582	13.2729	1.60562	0.112267	0.1723
941	trans	NA	1 vs 1	269	NAT0741	TCONS_00058455	XLOC_035760	1	sd821	-	46628	47196	300	569	ST0941	TCONS_00043794	XLOC_026659	3	SMil_00023517	sd5065	+	29742	31513	305	577	0	0.16	1.96	0	0	0	0	0	0	0	0	0.745722	0.13	0.16	0.15	0	0.429778	0	0	0.697892	0	1.29083	0	0.61752
942	trans	NA	1 vs 1	343	NAT0742	TCONS_00058518	XLOC_035800	1	sd823	.	89539	89881	6	343	ST0942	TCONS_00003736	XLOC_002352	1	NA	sd1142	.	56550	57206	260	606	0	6.89	0	0	0	0	6.24437	0	0	0	0	0	0	0.19	2.75	0	0	0	0	0	0	0	0	0.279965
943	trans	NA	1 vs 1	533	NAT0743	TCONS_00058715	XLOC_035919	1	sd829	-	46480	47016	1	537	ST0943	TCONS_00062598	XLOC_038438	2	SMil_00028097	sd9585	+	11501	13735	795	1328	1.19	1.44	2.01	18.1676	12.8236	15.6027	20.113	11.0399	10.1765	10.1762	5.94971	5.93145	4.39	9.52	4.37	8.07928	8.85982	4.32653	4.72047	8.49367	3.87364	5.32805	6.50112	2.34557
944	trans	NA	1 vs 1	104	NAT0744	TCONS_00058717	XLOC_035921	1	sd829	+	48525	48773	1	105	ST0944	TCONS_00017525	XLOC_011006	3	NA	sd1957	-	34923	36334	1	105	0	4.82	0.88	0.2055	0	0.170125	0.25225	0.979625	0.173625	0	0.81775	0.302875	10.63	16.02	11.01	13.2654	16.9982	13.1176	23.0591	16.7523	21.8785	16.9692	15.0168	20.5623
945	trans	NA	n vs 1	210	NAT0745	TCONS_00059110	XLOC_036150	1	sd8401	+	8802	9013	1	212	ST0945	TCONS_00054746	XLOC_033418	2	SMil_00008814	sd724	-	50687	51659	84	294	4.87	26.59	7.68	0	0	0	0	37.3299	0	0	0	0	2.5	4.05	2.57	1.09929	5.19187	2.71143	2.04665	6.04016	2.53927	0.457335	2.84952	4.37877
946	trans	NA	n vs n	1570	NAT0746	TCONS_00059121	XLOC_036161	1	sd8410	+	6015	7588	1	1571	ST0946	TCONS_00019360	XLOC_012068	1	SMil_00011509	sd2107	-	40381	43815	792	2341	0.03	0.06	6.77	0	1.30616	0	0.127099	2.77149	0	0.291496	0.439798	0.310658	0	0.03	0	0	0	0.147958	0	0	0.165228	0	0.0633352	0
947	trans	NA	1 vs n	725	NAT0746	TCONS_00059121	XLOC_036161	1	sd8410	+	6015	7588	809	1534	ST0947	TCONS_00002199	XLOC_001401	2	SMil_00025881	sd10795	-	14938	17085	232	954	0.03	0.06	6.77	0	1.30616	0	0.127099	2.77149	0	0.291496	0.439798	0.310658	0.03	0.3	0.31	0.131438	0	0.131989	0.243002	0.512583	0.245869	0	1.10002	0.562263
948	trans	NA	n vs 1	362	NAT0747	TCONS_00059518	XLOC_036421	1	sd853	+	14528	14943	63	416	ST0948	TCONS_00027952	XLOC_017156	4	SMil_00018857	sd2961	-	9845	16432	468	830	6.65	5.59	0	3.60537	0.910625	2.65075	2.95812	1.497	2.15413	5.12775	5.93562	7.34863	21.37	35.34	2.91	0.807666	0	0.105511	1.47979	0.0899919	0	0	0.192715	0
949	trans	NA	n vs 1	302	NAT0748	TCONS_00059539	XLOC_036436	1	sd854	.	8171	8567	45	348	ST0949	TCONS_00027162	XLOC_016682	1	NA	sd2878	.	22893	23281	87	389	0.4	2.41	0	5.19038	0	1.2325	6.99538	0.3925	2.0815	2.537	0	3.09538	0.21	1.33	0	0	0	0	0	1.29396	0	0	0	0
950	trans	NA	1 vs 1	280	NAT0749	TCONS_00059595	XLOC_036476	1	sd8561	-	23	304	1	282	ST0950	TCONS_00010048	XLOC_006332	4	SMil_00013238	sd1455	+	32710	36020	10	290	1.41	12.32	9.61	0	0	0	0	11.4098	0	0	0	0	10.21	12.16	11.59	5.77304	4.13743	6.93974	5.16148	6.49586	5.90543	7.99186	6.35247	3.67486
951	trans	NA	1 vs 1	240	NAT0750	TCONS_00059773	XLOC_036590	1	sd8613	+	15571	15814	1	241	ST0951	TCONS_00057097	XLOC_034896	6	SMil_00009259	sd785	-	56584	60364	559	799	13.65	65.75	0	0	0	0	0	13.6899	0	0	0	0	4.7	10.16	12.09	3.82968	0.000328133	0.523448	0.000523779	0.550817	0	7.98e-05	0.00117992	1.18971
952	trans	NA	1 vs 1	249	NAT0751	TCONS_00059935	XLOC_036705	1	sd8679	+	5030	5286	1	250	ST0952	TCONS_00044985	XLOC_027365	9	SMil_00022803	sd5260	-	23261	27820	3	252	9.76	9.85	2.34	0	0	0.358	0	1.01812	0	0	0.726	0	6.33	6.99	8.64	2.39155	2.60801	6.47235	2.5429	1.26216	6.61181	1.7875	6.46622	5.38452
953	trans	NA	n vs 1	383	NAT0752	TCONS_00059961	XLOC_036719	1	sd8685	+	6102	6517	1	384	ST0953	TCONS_00028844	XLOC_017663	9	SMil_00012478	sd3049	-	48364	56751	420	803	2.59	0.65	2.44	0	0	0	0	0.579	0	0	0.21075	0	1.33	5.92	2.71	0.119043	0.0317624	0.359668	0.0362271	0.0250303	0.0799336	0.248282	0.0404105	0.0491421
954	trans	NA	1 vs 1	695	NAT0753	TCONS_00059980	XLOC_036730	1	sd8691	-	15536	16308	78	773	ST0954	TCONS_00027271	XLOC_016748	5	SMil_00009746	sd2893	+	37289	44101	1261	1956	3.74	0.1	1.69	0.605029	0	0	2.31988	0.150135	0	0.947071	0	0	0.52	0.47	0.65	3.2682	2.39782	2.81757	4.92107	2.88662	3.18543	1.69725	1.38439	0.781507
955	trans	NA	1 vs 1	388	NAT0754	TCONS_00060174	XLOC_036853	1	sd8758	-	9885	10307	2	399	ST0955	TCONS_00054836	XLOC_033470	4	SMil_00001737	sd726	+	32829	36756	2	390	18.45	19.56	56.62	8.91812	8.34669	2.25921	9.7752	11.6328	6.98095	16.8565	25.1834	11.9761	10.19	9.58	17.09	10.8082	10.1878	8.75347	7.74616	10.0454	11.8541	12.4331	24.3575	6.56841
956	trans	NA	n vs 1	485	NAT0755	TCONS_00060186	XLOC_036859	1	sd8762	+	5332	5822	5	490	ST0956	TCONS_00026877	XLOC_016514	12	SMil_00006830	sd2845	-	33350	40590	1457	1942	0.83	0.2	0	0	0	0	0	0	0.453346	0	0	0	49.4	27.57	0.06	82.8262	83.2908	129.339	19.3241	22.0449	15.662	0.285115	0.181008	0.303789
957	trans	NA	1 vs 1	231	NAT0756	TCONS_00060194	XLOC_036866	1	sd8765	+	1035	1267	1	233	ST0957	TCONS_00038504	XLOC_023425	14	SMil_00006267	sd425	-	19656	28489	184	415	21.72	62.77	1.18	28.0055	43.791	14.6545	27.662	37.296	12.9862	149.74	0	70.998	3.78	8.3	9.72	7.98158	9.87045	9.52359	5.90542	11.8689	12.3712	15.8541	21.164	43.8691
958	trans	NA	1 vs 1	131	NAT0757	TCONS_00060572	XLOC_037117	1	sd8884	+	12869	13099	3	134	ST0958	TCONS_00018246	XLOC_011394	7	SMil_00015626	sd2014	-	26541	33491	1	132	121.38	97.54	75.98	74.2842	0	15.5634	58.7479	0	82.6444	0	13.4319	45.238	17.78	19.71	23.45	15.7438	16.7842	7.36159	13.4998	21.1772	5.23077	16.0198	43.7877	13.2357
959	trans	NA	1 vs n	572	NAT0758	TCONS_00060814	XLOC_037266	1	sd8959	-	15100	15672	1	573	ST0959	TCONS_00010184	XLOC_006410	2	SMil_00029874	sd14633	+	4555	6591	696	1261	0	0	1.43	0	38.6745	0	14.2319	0	0	0	0	0	0	0.05	0	0	0	0.610426	0.15798	0	0.416125	26.2259	0.184525	0
960	trans	NA	1 vs n	411	NAT0758	TCONS_00060814	XLOC_037266	1	sd8959	-	15100	15672	162	573	ST0960	TCONS_00010500	XLOC_006600	2	SMil_00029905	sd14847	+	2855	4758	703	1117	0	0	1.43	0	38.6745	0	14.2319	0	0	0	0	0	0	0	0.06	0	0.265675	0.320127	0	0.414928	0.101796	4.77683	0.565427	0
961	trans	NA	1 vs 1	353	NAT0759	TCONS_00060827	XLOC_037275	1	sd8960	+	11686	12065	1	351	ST0961	TCONS_00059437	XLOC_036367	16	SMil_00002296	sd85	-	43176	52879	4152	4505	3.09	2.63	0	1.07882	0	26.3195	0	0	32.4302	0	0	3.42988	19.71	48.5	20.9	11.8502	13.0166	12.7666	24.5018	29.7997	52.3397	22.1989	16.0941	11.7809
962	trans	NA	1 vs 1	884	NAT0760	TCONS_00060875	XLOC_037307	1	sd8984	.	9307	10377	180	1064	ST0962	TCONS_00011589	XLOC_007319	1	NA	sd155	.	38825	39709	1	885	1.58	17.21	0.28	2.99282	0.0942087	0.347221	8.25513	1.93367	2.49557	2.43768	0	0	6.32	34.82	0.71	3.65876	9.46635	3.83408	4.77271	10.842	12.0661	0.648912	0.640169	0.67972
963	trans	NA	1 vs 1	920	NAT0761	TCONS_00061035	XLOC_037410	1	sd9005	.	5336	6500	165	1089	ST0963	TCONS_00008471	XLOC_005360	1	NA	sd13698	.	6065	7751	37	957	0.71	4.15	0.86	6.76034	5.28445	0.205948	5.27129	6.08717	0.193128	2.59861	9.294	0.114602	1.45	0.53	1.28	0	0.990612	0.127717	0	0.984593	0.119879	0	2.42337	0
964	trans	NA	1 vs 1	779	NAT0762	TCONS_00061083	XLOC_037440	1	sd9025	-	9830	10613	1	784	ST0964	TCONS_00057992	XLOC_035473	3	NA	sd8086	+	13455	20108	1203	1982	0.14	0.7	0.08	48.3783	65.2179	142.049	0	0.225875	0.957875	1.17213	0	0.54575	8.48	8.62	9.69	0	0.0803923	0	0	0	0	0	0	0
965	trans	NA	1 vs n	264	NAT0763	TCONS_00061109	XLOC_037456	1	sd9032	+	9943	10476	248	512	ST0965	TCONS_00041944	XLOC_025524	2	SMil_00006790	sd476	-	41934	43626	1173	1437	12.15	10.11	4.05	11.7498	4.75284	4.34783	2.18391	6.10198	4.7872	1.71952	2.81195	3.43311	2.06	0.06	0.97	1.64852	4.94868	0	0.169615	1.07247	0	2.69185	0	0
966	trans	NA	1 vs n	253	NAT0763	TCONS_00061109	XLOC_037456	1	sd9032	+	9943	10476	248	502	ST0966	TCONS_00041954	XLOC_025529	3	SMil_00006796	sd476	-	65166	66997	464	717	12.15	10.11	4.05	11.7498	4.75284	4.34783	2.18391	6.10198	4.7872	1.71952	2.81195	3.43311	3.88	2.1	3.95	3.50533	4.28302	5.28675	3.65931	6.27497	5.34386	2.75448	3.24058	4.40343
967	trans	NA	1 vs 1	599	NAT0764	TCONS_00061148	XLOC_037474	1	sd9044	.	3915	4553	1	604	ST0967	TCONS_00004173	XLOC_002632	1	NA	sd1160	.	24013	24690	1	600	3.12	13.61	0	6.13919	1.95282	1.34468	62.7104	47.7267	12.8119	0	0	0	0	12.46	0	0	0.388314	0.720794	5.28979	40.4711	19.5383	0	0	0
968	trans	NA	n vs 1	466	NAT0765	TCONS_00061369	XLOC_037631	1	sd9125	+	13883	14355	5	471	ST0968	TCONS_00027952	XLOC_017156	4	SMil_00018857	sd2961	-	9845	16432	409	875	3.52	0.94	0.18	0	0.38975	1.49113	0.551	0.35375	0.374625	1.859	0.377	2.9405	21.37	35.34	2.91	0.807666	0	0.105511	1.47979	0.0899919	0	0	0.192715	0
969	trans	NA	1 vs 1	193	NAT0766	TCONS_00061386	XLOC_037642	1	sd913	.	53351	#REF!	1	194	ST0969	TCONS_00021652	XLOC_013444	1	NA	sd2311	.	2088	3107	35	228	0	54.86	0	0	0	0.033375	0	0.09625	0.13675	0	0.72075	0.360375	1.14	0.32	1.36	69.3664	120.453	70.8894	10.1873	14.5864	14.3528	161.15	180.005	101.994
970	trans	NA	n vs 1	237	NAT0767	TCONS_00061429	XLOC_037668	1	sd915	+	60302	60831	1	248	ST0970	TCONS_00030544	XLOC_018705	4	SMil_00014688	sd3253	-	4294	6122	1	238	15.1	159.95	50.17	0	0	0	0	0	0	0	2.45191	0	0.84	1.56	1.59	0	0	0.823925	0	1.22297	0.431017	0	0	0
971	trans	NA	1 vs 1	556	NAT0768	TCONS_00061532	XLOC_037741	1	sd9192	.	10628	11716	1	556	ST0971	TCONS_00052631	XLOC_032065	1	NA	sd6758	.	12326	14113	1	557	2.6	3.03	4.16	0	0	0	0	0	0	0	2.96291	0	2.63	2.39	3.53	0	0	0	0	0	0	0	4.95631	0
972	trans	NA	1 vs 1	268	NAT0769	TCONS_00061566	XLOC_037762	1	sd92	-	47817	48430	126	394	ST0972	TCONS_00022895	XLOC_014167	1	NA	sd2428	.	41990	42310	1	269	2.24	1.07	5.22	4.23488	0.547447	0	2.69332	0	0	12.9313	34.3408	0	0.33	12.95	1.96	11.0474	0	0	12.7463	0	0	127.742	0	0
973	trans	NA	1 vs 1	311	NAT0770	TCONS_00061629	XLOC_037794	1	sd9212	-	1664	2438	218	535	ST0973	TCONS_00003282	XLOC_002069	1	SMil_00011348	sd1121	+	29095	29406	1	312	0.84	0.15	1.27	0	0	0.569587	0	0.976318	0.710704	0	0	0.629111	7.19	16.78	22.98	30.3104	152.392	90.3041	52.7461	48.8575	50.5249	217.913	50.0542	575.742
974	trans	NA	n vs 1	209	NAT0771	TCONS_00061706	XLOC_037842	1	sd9250	.	12477	12687	1	211	ST0974	TCONS_00056935	XLOC_034793	1	NA	sd780	.	53808	54990	515	724	0	24.19	0	0	0	0	0	0	26.7544	0	26.433	0	0	1.28	0	0	0.0821554	0	0	0.129591	0	0	0	0
975	trans	NA	1 vs 1	143	NAT0772	TCONS_00061750	XLOC_037873	1	sd9272	-	8795	#REF!	1	146	ST0975	TCONS_00021903	XLOC_013584	4	SMil_00014329	sd2337	+	377	1804	1	144	88.25	0	0	0.8335	0.183625	0.865	0.25625	0.4965	0.526875	2.13163	2.723	0	61.75	1.34	0	0.915563	8.12538	1.73192	0.369882	0.130451	0	0	0	0
976	trans	NA	n vs 1	462	NAT0773	TCONS_00061791	XLOC_037900	1	sd929	.	39649	40190	77	542	ST0976	TCONS_00029020	XLOC_017768	1	NA	sd307	.	42737	43608	335	797	0.47	3.1	0	0	0	0	0	0	0.270625	0	0	0	3.49	4.29	7.15	0.779925	0	1.25543	0	0.403425	1.17577	0.66428	1.30958	1.21678
977	trans	NA	1 vs 1	596	NAT0774	TCONS_00061795	XLOC_037904	1	sd9293	+	14994	16176	587	1183	ST0977	TCONS_00050197	XLOC_030591	3	SMil_00025179	sd6238	-	11277	13576	1535	2130	0	4.76	0	0	0.0821554	0	0	0	0	0	0	0	0	0.01	0	0	0.746075	0.646122	0	0	0.312476	0	0	0
978	trans	NA	n vs 1	148	NAT0775	TCONS_00061894	XLOC_037975	3	sd932	+	11100	13287	7	155	ST0978	TCONS_00027134	XLOC_016661	3	SMil_00018647	sd2872	-	14090	16182	1	149	62.04	22.73	27.3	1.636	0.98475	0.289875	4.369	1.25275	1.48188	2.71188	0.259875	0.40425	22.45	67.43	16.21	2.88968	0.963942	3.16797	1.60774	2.36071	1.61208	0.99588	1.03404	1.82625
979	trans	NA	n vs 1	148	NAT0776	TCONS_00061895	XLOC_037975	3	sd932	+	11100	13287	7	155	ST0979	TCONS_00027134	XLOC_016661	3	SMil_00018647	sd2872	-	14090	16182	1	149	62.04	22.73	27.3	6.518	14.746	8.20725	7.27013	7.74225	11.4708	15.0785	5.3865	7.22513	22.45	67.43	16.21	2.88968	0.963942	3.16797	1.60774	2.36071	1.61208	0.99588	1.03404	1.82625
980	trans	NA	1 vs 1	236	NAT0777	TCONS_00062000	XLOC_038039	1	sd9366	.	13850	14179	35	271	ST0980	TCONS_00048211	XLOC_029351	1	NA	sd584	.	82760	84382	4	240	10.92	0.21	0.73	0	0	0	0	1.11912	0	0	0	0	25.95	6.54	71.19	0	0	0	0	0.0860585	0	0	0	0
981	trans	NA	n vs 1	477	NAT0778	TCONS_00062133	XLOC_038128	1	sd9409	+	8199	8768	59	537	ST0981	TCONS_00062478	XLOC_038363	5	SMil_00010352	sd954	-	64137	71288	242	719	0	3.41	8.75	0.337785	0	0	1.25316	0	1.27084	26.52	0.69643	1.85733	4.03	18.04	2.06	4.95616	6.17145	6.98117	32.9105	43.4408	39.2543	2.95669	2.81228	4.17863
982	trans	NA	n vs 1	513	NAT0779	TCONS_00062185	XLOC_038159	1	sd9425	-	9375	9973	1	514	ST0982	TCONS_00049576	XLOC_030211	2	SMil_00025023	sd6108	+	13884	14979	347	884	2.22	0	0	0	0	0	0	0.073625	0.07825	0	0	0	3.22	0	0	26.8826	21.974	9.4145	112.406	130.988	84.458	4.51225	4.40275	16.7566
983	trans	NA	1 vs 1	199	NAT0780	TCONS_00062313	XLOC_038250	1	sd948	-	57245	57455	3	211	ST0983	TCONS_00038589	XLOC_023474	3	SMil_00021968	sd4264	+	8977	10725	419	618	16.7	0	0	0	0	0.230125	0	0	0	0	0	0.13575	1	0.94	0.39	0.126313	0.939314	0	0	0.493066	0	0	1.61197	0
984	trans	NA	1 vs 1	381	NAT0781	TCONS_00062333	XLOC_038266	1	sd9494	+	7744	8124	1	381	ST0984	TCONS_00059234	XLOC_036235	3	SMil_00027388	sd8440	-	11748	13189	433	815	1.54	3.69	2.64	0	2.56016	1.08579	0	4.19399	4.01399	0	0	0	4.65	5.47	2.38	1.43755	1.5169	1.30564	1.59222	4.6468	1.48483	0	0.460475	0.312079
985	trans	NA	1 vs n	621	NAT0782	TCONS_00062377	XLOC_038299	1	sd9509	-	28766	29396	10	631	ST0985	TCONS_00021944	XLOC_013604	1	SMil_00004383	sd234	+	103659	105140	861	1482	0	2.01	0	0	0.222338	0.551359	0	0.709052	0.514947	0	0	0	0.06	0.05	0	0.664926	0.711217	0.0670261	0.741057	1.3005	0.312895	0	0	0.0722237
986	trans	NA	1 vs n	621	NAT0782	TCONS_00062377	XLOC_038299	1	sd9509	-	28766	29396	10	631	ST0986	TCONS_00048732	XLOC_029703	4	SMil_00007819	sd596	+	3567	6415	1917	2544	0	2.01	0	0	0.222338	0.551359	0	0.709052	0.514947	0	0	0	0.06	0.24	0.08	0.0783254	2.43206	0	0.434735	2.75902	0	0.492029	0	0.0854429
987	trans	NA	1 vs n	619	NAT0782	TCONS_00062377	XLOC_038299	1	sd9509	-	28766	29396	10	629	ST0987	TCONS_00057795	XLOC_035346	2	SMil_00009376	sd802	+	37635	40320	1955	2562	0	2.01	0	0	0.222338	0.551359	0	0.709052	0.514947	0	0	0	0	0	0	0.100394	0.728078	0	0	0.300338	0	0	1.26681	0
988	trans	NA	1 vs n	618	NAT0782	TCONS_00062377	XLOC_038299	1	sd9509	-	28766	29396	10	628	ST0988	TCONS_00042593	XLOC_025919	1	SMil_00006885	sd486	+	31112	33049	1320	1938	0	2.01	0	0	0.222338	0.551359	0	0.709052	0.514947	0	0	0	0	0.02	0	6.50212	0.679382	0.418699	37.9668	8.21321	2.53043	0	0	0
989	trans	NA	1 vs n	614	NAT0782	TCONS_00062377	XLOC_038299	1	sd9509	-	28766	29396	15	629	ST0989	TCONS_00055712	XLOC_034003	3	SMil_00001673	sd75	+	16671	19468	1928	2536	0	2.01	0	0	0.222338	0.551359	0	0.709052	0.514947	0	0	0	0.05	0.19	0	1.14298	0.451137	0.333696	8.46528	0.959257	5.10044	0.154862	0.0394346	0.278665
990	trans	NA	1 vs n	608	NAT0782	TCONS_00062377	XLOC_038299	1	sd9509	-	28766	29396	19	627	ST0990	TCONS_00038758	XLOC_023586	2	SMil_00000795	sd429	+	54956	56834	1180	1797	0	2.01	0	0	0.222338	0.551359	0	0.709052	0.514947	0	0	0	0	0.06	0.1	0	0	0	0	0.22552	0	0	0	0
991	trans	NA	1 vs n	604	NAT0782	TCONS_00062377	XLOC_038299	1	sd9509	-	28766	29396	27	631	ST0991	TCONS_00005864	XLOC_003679	1	SMil_00029329	sd12369	+	5631	8585	2346	2950	0	2.01	0	0	0.222338	0.551359	0	0.709052	0.514947	0	0	0	0.04	0.77	0.05	0.233392	4.89341	0.87107	2.72155	8.35316	2.1182	0	0.823652	0.144075
992	trans	NA	1 vs n	603	NAT0782	TCONS_00062377	XLOC_038299	1	sd9509	-	28766	29396	18	621	ST0992	TCONS_00021946	XLOC_013606	2	SMil_00004385	sd234	+	107373	108577	1	604	0	2.01	0	0	0.222338	0.551359	0	0.709052	0.514947	0	0	0	0	0	0	0	0	0	0	0	0.320198	0	0	0
993	trans	NA	1 vs n	603	NAT0782	TCONS_00062377	XLOC_038299	1	sd9509	-	28766	29396	28	631	ST0993	TCONS_00039675	XLOC_024142	4	SMil_00022273	sd4413	+	22223	25017	1746	2343	0	2.01	0	0	0.222338	0.551359	0	0.709052	0.514947	0	0	0	0.06	0.44	0.01	0	0.098927	1.46933	0.601741	0.31738	0.263681	0	0	0.436946
994	trans	NA	1 vs n	602	NAT0782	TCONS_00062377	XLOC_038299	1	sd9509	-	28766	29396	29	631	ST0994	TCONS_00003110	XLOC_001955	3	SMil_00028884	sd11138	+	3925	7932	2031	2633	0	2.01	0	0	0.222338	0.551359	0	0.709052	0.514947	0	0	0	0.15	0.51	0.01	0	0.977635	0.34309	0	5.6996	0.957131	0	0	0.0367533
995	trans	NA	1 vs n	597	NAT0782	TCONS_00062377	XLOC_038299	1	sd9509	-	28766	29396	34	631	ST0995	TCONS_00041587	XLOC_025317	1	SMil_00014975	sd4703	+	11490	12233	120	720	0	2.01	0	0	0.222338	0.551359	0	0.709052	0.514947	0	0	0	0	0.49	0	0	0.797346	0.654889	0	2.97014	2.92091	0	0	0
996	trans	NA	1 vs n	590	NAT0782	TCONS_00062377	XLOC_038299	1	sd9509	-	28766	29396	1	591	ST0996	TCONS_00033269	XLOC_020339	5	SMil_00020460	sd3574	+	35071	37793	1621	2212	0	2.01	0	0	0.222338	0.551359	0	0.709052	0.514947	0	0	0	0.16	0.19	0.74	0.587215	1.05703	0.136253	4.674	2.45474	1.21323	3.2821	3.33774	0.343238
997	trans	NA	1 vs n	419	NAT0782	TCONS_00062377	XLOC_038299	1	sd9509	-	28766	29396	117	536	ST0997	TCONS_00049878	XLOC_030399	1	SMil_00025110	sd6171	+	18348	18827	10	432	0	2.01	0	0	0.222338	0.551359	0	0.709052	0.514947	0	0	0	0	0	0	0.0445791	0	0	0.350039	0	0.0247481	2.64962	0.321622	0.127757
998	trans	NA	1 vs n	221	NAT0782	TCONS_00062377	XLOC_038299	1	sd9509	-	28766	29396	408	629	ST0998	TCONS_00002048	XLOC_001302	4	SMil_00028729	sd10724	+	79	1513	779	1002	0	2.01	0	0	0.222338	0.551359	0	0.709052	0.514947	0	0	0	0	0	0	0.224794	0	0	0.849359	0.147818	0	0	0.240664	0
999	trans	NA	1 vs 1	272	NAT0783	TCONS_00062403	XLOC_038315	1	sd9518	-	3561	4190	357	630	ST0999	TCONS_00031266	XLOC_019130	2	SMil_00015153	sd3326	+	7335	10569	593	865	2.25	0.94	1.01	4.1167	1.56118	0	2.53926	0.355642	0	1.18739	0	0	21.48	3.06	5.32	47.2011	35.3262	20.8609	21.7717	17.7209	11.6767	14.0133	12.0255	14.3143
1000	trans	NA	1 vs 1	190	NAT0784	TCONS_00062511	XLOC_038383	2	sd956	+	17436	18572	367	557	ST1000	TCONS_00062313	XLOC_038250	1	NA	sd948	.	57245	57455	1	200	6.08	0.78	0	1.21505	1.31628	10.4779	0	0	1.68431	0	0	0.395208	16.7	0	0	0	0.067641	0.0368291	0	0	0.0304068	0	0.287359	0.948746
1001	trans	NA	1 vs 1	608	NAT0785	TCONS_00062576	XLOC_038420	1	sd9572	-	4643	5254	1	603	ST1001	TCONS_00057516	XLOC_035178	5	SMil_00009329	sd796	+	55537	57685	472	1080	3.91	0	0	0.290834	0.708547	0.586244	0.538519	0	0	0	0	0	1.58	0	0.06	0	0.244193	0.72094	0	0	0	0	0	0
1002	trans	NA	1 vs 1	195	NAT0786	TCONS_00062820	XLOC_038573	1	sd9646	.	15108	15575	1	200	ST1002	TCONS_00026534	XLOC_016297	1	NA	sd2804	.	55010	55735	7	202	2.09	1.06	3.23	1.21833	0.709222	1.35733	1.00311	0.965889	1.02267	1.69278	3.08422	0	3.38	2.81	4.33	2.03067	13.0914	8.42256	1.15178	3.22611	1.58111	12.1076	14.2163	16.7091
1003	trans	NA	n vs 1	233	NAT0787	TCONS_00063077	XLOC_038732	1	sd9728	+	13831	14521	1	234	ST1003	TCONS_00063076	XLOC_038731	2	NA	sd9728	-	10061	11328	1	234	3.29	0.35	24.27	1.21762	2.4955	1.51075	0.37325	1.81313	0.77175	1.07675	2.56612	1.95063	4.06	0.52	27.07	0	0	0	0	0	0	0.828401	0.585129	0
1004	trans	NA	1 vs 1	285	NAT0788	TCONS_00063128	XLOC_038761	1	sd974	-	80043	80328	1	286	ST1004	TCONS_00001501	XLOC_000951	4	SMil_00002694	sd105	+	130497	137144	4154	4439	0	0	7.03	0	0	0	0	0.058875	0	0	0	0	0.87	0.86	1.28	0.0462385	0.0649203	0.340811	3.98e-06	0.488633	0	3.73e-06	0.0828772	0.0837741
1005	trans	NA	n vs 1	269	NAT0789	TCONS_00063162	XLOC_038784	1	sd9754	.	15141	15412	1	272	ST1005	TCONS_00061795	XLOC_037904	1	NA	sd9293	.	14994	16176	301	570	0	2.12	1.27	0	0	0	0	0	0	0	0.431125	0	0	4.76	0	0	0.0821554	0	0	0	0	0	0	0
1006	trans	NA	n vs 1	282	NAT0790	TCONS_00063313	XLOC_038873	1	sd98	-	96896	97178	1	283	ST1006	TCONS_00020653	XLOC_012840	3	NA	sd2224	+	20696	22224	716	998	6.5	0	0	4.22907	0	0	0	0	0	0	0	0	15.69	0	0	0	0.0810744	2.98733	0	0	1.77406	0	0.312667	4.48404
1007	trans	NA	n vs 1	534	NAT0791	TCONS_00063314	XLOC_038874	1	sd98	-	97267	97812	2	530	ST1007	TCONS_00020653	XLOC_012840	3	NA	sd2224	+	20696	22224	92	626	3.37	0	0	0	0	0	0	1.44823	0	0	0	0	15.69	0	0	0	0.0810744	2.98733	0	0	1.77406	0	0.312667	4.48404
1008	trans	NA	n vs 1	548	NAT0792	TCONS_00063408	XLOC_038939	1	sd9825	+	18796	19343	1	548	ST1008	TCONS_00027952	XLOC_017156	4	SMil_00018857	sd2961	-	9845	16432	552	1100	4.85	0.08	0	5.62775	2.7395	6.09325	2.95337	0.9345	3.93388	3.60887	0.717875	1.76937	21.37	35.34	2.91	0.807666	0	0.105511	1.47979	0.0899919	0	0	0.192715	0
1009	trans	NA	1 vs 1	385	NAT0793	TCONS_00063410	XLOC_038941	1	sd9829	+	2831	3222	1	392	ST1009	TCONS_00034639	XLOC_021154	6	SMil_00020872	sd3743	-	9859	14936	1124	1509	8.92	54.97	4.24	51.0055	13.8546	10.7502	129.083	80.5274	37.9689	48.7016	69.984	0	18.33	90.03	8.08	18.0355	5.65367	1.47217	29.196	18.3248	3.22901	27.3059	28.2512	0.636057
1010	trans	NA	1 vs 1	883	NAT0794	TCONS_00063459	XLOC_038978	1	sd985	+	8680	9660	101	981	ST1010	TCONS_00063842	XLOC_039223	5	SMil_00010565	sd999	-	2135	4678	376	1259	0.73	0.37	0.06	0.52234	1.8156	0.787976	1.20138	0.506368	0.492286	0	0.274778	0	13.97	20.02	3.74	6.15722	5.15094	5.83026	10.1804	7.55419	9.85639	1.80269	2.09651	1.22491
1011	trans	NA	1 vs n	1022	NAT0795	TCONS_00063466	XLOC_038985	1	sd9855	-	9678	10700	1	1023	ST1011	TCONS_00059184	XLOC_036200	2	SMil_00022404	sd8427	+	3591	6146	860	1888	1.48	0.04	1.42	0	0.10053	3.83045	0	0	2.20048	0	0.388131	5.49071	0	0.01	0.49	0	0	0	0.0707652	0	0	0.485201	0	0
1012	trans	NA	1 vs n	1019	NAT0795	TCONS_00063466	XLOC_038985	1	sd9855	-	9678	10700	3	1022	ST1012	TCONS_00059467	XLOC_036387	2	SMil_00027445	sd8510	+	15206	17251	299	1329	1.48	0.04	1.42	0	0.10053	3.83045	0	0	2.20048	0	0.388131	5.49071	0	0	0.06	0	0.0979376	0.119709	0.330058	0	0.448785	1.97399	1.02547	0
1013	trans	NA	1 vs n	1005	NAT0795	TCONS_00063466	XLOC_038985	1	sd9855	-	9678	10700	1	1006	ST1013	TCONS_00031944	XLOC_019540	2	SMil_00002019	sd341	+	109141	111796	751	1762	1.48	0.04	1.42	0	0.10053	3.83045	0	0	2.20048	0	0.388131	5.49071	0.01	0	0	0	0	0	0	0	0	0	0	0.0448762
1014	trans	NA	1 vs n	1004	NAT0795	TCONS_00063466	XLOC_038985	1	sd9855	-	9678	10700	1	1005	ST1014	TCONS_00027722	XLOC_017010	3	SMil_00018793	sd2934	+	2774	8644	1637	2638	1.48	0.04	1.42	0	0.10053	3.83045	0	0	2.20048	0	0.388131	5.49071	0.04	0	3.96	0	0	0.134988	0	0	0	0	3.05446	8.32211
1015	trans	NA	1 vs n	975	NAT0795	TCONS_00063466	XLOC_038985	1	sd9855	-	9678	10700	48	1023	ST1015	TCONS_00002907	XLOC_001831	2	SMil_00011228	sd1106	+	6367	8930	869	1850	1.48	0.04	1.42	0	0.10053	3.83045	0	0	2.20048	0	0.388131	5.49071	0	0	0.32	0	0	0	0	0	0	0	0.248907	0
1016	trans	NA	1 vs n	975	NAT0795	TCONS_00063466	XLOC_038985	1	sd9855	-	9678	10700	48	1023	ST1016	TCONS_00015075	XLOC_009526	1	SMil_00014672	sd1773	+	32763	34538	143	1121	1.48	0.04	1.42	0	0.10053	3.83045	0	0	2.20048	0	0.388131	5.49071	0	0	0.02	0.11741	0.144426	0	0.216738	0	0	0	0.0625729	0.19083
1017	trans	NA	1 vs n	975	NAT0795	TCONS_00063466	XLOC_038985	1	sd9855	-	9678	10700	48	1023	ST1017	TCONS_00031943	XLOC_019539	2	SMil_00002018	sd341	+	98253	100661	611	1595	1.48	0.04	1.42	0	0.10053	3.83045	0	0	2.20048	0	0.388131	5.49071	0	0	0.26	0.0432864	0	0.130948	0.0804357	0	0.44622	5.4339	1.96688	1.5611
1018	trans	NA	1 vs n	975	NAT0795	TCONS_00063466	XLOC_038985	1	sd9855	-	9678	10700	48	1023	ST1018	TCONS_00034437	XLOC_021029	2	SMil_00020802	sd3713	+	17033	19775	881	1862	1.48	0.04	1.42	0	0.10053	3.83045	0	0	2.20048	0	0.388131	5.49071	0.16	0.19	0.01	1.16915	0	0.151829	3.56332	0.0489316	0	4.45347	0.525089	0.245232
1019	trans	NA	1 vs n	975	NAT0795	TCONS_00063466	XLOC_038985	1	sd9855	-	9678	10700	48	1023	ST1019	TCONS_00036504	XLOC_022241	2	SMil_00021413	sd3988	+	19878	21939	362	1343	1.48	0.04	1.42	0	0.10053	3.83045	0	0	2.20048	0	0.388131	5.49071	0.05	0.02	0.17	0	0.629251	1.1493	0.710387	0.785272	0.358876	0	0.235994	14.1596
1020	trans	NA	1 vs n	975	NAT0795	TCONS_00063466	XLOC_038985	1	sd9855	-	9678	10700	48	1023	ST1020	TCONS_00042361	XLOC_025773	2	SMil_00006855	sd482	+	84378	86686	608	1595	1.48	0.04	1.42	0	0.10053	3.83045	0	0	2.20048	0	0.388131	5.49071	0.09	0	7.46	0	0	0.094826	0.17402	0	0.222664	2.14081	2.76276	3.34111
1021	trans	NA	1 vs n	973	NAT0795	TCONS_00063466	XLOC_038985	1	sd9855	-	9678	10700	48	1021	ST1021	TCONS_00045908	XLOC_027941	2	SMil_00021050	sd5421	+	23888	26580	931	1913	1.48	0.04	1.42	0	0.10053	3.83045	0	0	2.20048	0	0.388131	5.49071	0	0	0.06	11.9732	17.3627	16.8247	7.7676	10.1071	11.6129	5.0803	1.68063	2.97534
1022	trans	NA	1 vs n	964	NAT0795	TCONS_00063466	XLOC_038985	1	sd9855	-	9678	10700	59	1023	ST1022	TCONS_00051481	XLOC_031376	3	SMil_00014570	sd6512	+	57633	60541	893	1866	1.48	0.04	1.42	0	0.10053	3.83045	0	0	2.20048	0	0.388131	5.49071	0.35	0.05	1.47	0	0	0.0720273	0	0	0	2.40179	0.308068	0.195285
1023	trans	NA	1 vs 1	112	NAT0796	TCONS_00063561	XLOC_039039	1	sd9896	.	645	986	1	113	ST1023	TCONS_00039683	XLOC_024149	1	NA	sd4415	.	42711	44208	1	113	6.12	2.89	12.06	8.98338	16.892	6.5415	5.15988	6.68025	11.5764	3.67787	10.9059	2.66812	2.06	4.82	3.56	1.8935	12.5548	0.809	0.599875	1.256	0.91125	0.854375	0.647	0.291375
1024	trans	NA	1 vs n	237	NAT0797	TCONS_00063635	XLOC_039092	1	sd991	-	39864	40113	1	238	ST1024	TCONS_00051751	XLOC_031540	5	SMil_00025576	sd6579	+	9795	11777	504	741	7.98	0	0	4.457	1.32937	3.69825	1.83575	2.8645	2.64113	2.481	1.16025	4.04462	6.27	10.63	8.23	1.94014	4.15962	2.50119	2.45403	4.35225	3.22921	2.64945	2.70957	2.50977
1025	trans	NA	1 vs n	204	NAT0797	TCONS_00063635	XLOC_039092	1	sd991	-	39864	40113	12	216	ST1025	TCONS_00025152	XLOC_015470	6	SMil_00017938	sd2651	+	19274	24278	1547	1751	7.98	0	0	4.457	1.32937	3.69825	1.83575	2.8645	2.64113	2.481	1.16025	4.04462	50.01	41.99	73.18	14.9783	9.47554	14.0194	10.2974	9.91779	7.66009	10.9434	13.0599	11.7663
1026	trans	NA	n vs n	1774	NAT0798	TCONS_00063659	XLOC_039106	1	sd9924	+	9709	11699	213	1987	ST1026	TCONS_00019360	XLOC_012068	1	SMil_00011509	sd2107	-	40381	43815	430	2229	1.75	1.18	2.2	0.312299	0	0.261453	2.76878	0.806198	0.343666	0	0.0551942	0.0584552	0	0.03	0	0	0	0.147958	0	0	0.165228	0	0.0633352	0
1027	trans	NA	1 vs n	444	NAT0798	TCONS_00063659	XLOC_039106	1	sd9924	+	9709	11699	1330	1776	ST1027	TCONS_00022202	XLOC_013764	1	SMil_00016941	sd2364	-	478	921	1	442	1.75	1.18	2.2	0.312299	0	0.261453	2.76878	0.806198	0.343666	0	0.0551942	0.0584552	0	0.31	0	2.31067	2.1183	5.23983	0.991304	1.43963	1.73371	0	1.79466	1.29573
1028	trans	NA	n vs n	185	NAT0798	TCONS_00063659	XLOC_039106	1	sd9924	+	9709	11699	1804	1989	ST1028	TCONS_00027371	XLOC_016812	1	SMil_00018717	sd2900	-	14947	15561	431	615	1.75	1.18	2.2	0.312299	0	0.261453	2.76878	0.806198	0.343666	0	0.0551942	0.0584552	0	0.38	0.35	0.312894	0	0	0.573258	0	0	6.47388	3.59781	0
1029	trans	NA	1 vs n	387	NAT0799	TCONS_00063660	XLOC_039107	1	sd9924	+	11839	12235	5	392	ST1029	TCONS_00054454	XLOC_033225	6	SMil_00026243	sd7166	-	12625	16799	5	408	4.05	1.85	1.22	9.3235	0	5.653	9.97612	1.05238	2.22587	2.87337	0	2.3685	0.65	1	1.35	0	0	0	0	0	0	0	0.000102477	0
1030	trans	NA	1 vs n	297	NAT0799	TCONS_00063660	XLOC_039107	1	sd9924	+	11839	12235	1	298	ST1030	TCONS_00022203	XLOC_013765	1	SMil_00016942	sd2364	-	945	1577	1	298	4.05	1.85	1.22	9.3235	0	5.653	9.97612	1.05238	2.22587	2.87337	0	2.3685	0	0	0	1.10808	0.923213	1.96037	8.13215	2.52721	2.4102	1.1539	4.41407	7.72432
1031	trans	NA	1 vs n	282	NAT0799	TCONS_00063660	XLOC_039107	1	sd9924	+	11839	12235	16	298	ST1031	TCONS_00022210	XLOC_013771	3	SMil_00016946	sd2364	-	22603	25523	1	283	4.05	1.85	1.22	9.3235	0	5.653	9.97612	1.05238	2.22587	2.87337	0	2.3685	1.19	1.45	4.95	0.064132	0	0.038911	0.498439	3.17e-06	0.107837	3.87255	0.401334	0.20843
1032	trans	NA	n vs n	282	NAT0799	TCONS_00063660	XLOC_039107	1	sd9924	+	11839	12235	16	298	ST1032	TCONS_00027371	XLOC_016812	1	SMil_00018717	sd2900	-	14947	15561	1	283	4.05	1.85	1.22	9.3235	0	5.653	9.97612	1.05238	2.22587	2.87337	0	2.3685	0	0.38	0.35	0.312894	0	0	0.573258	0	0	6.47388	3.59781	0
1033	trans	NA	n vs 1	574	NAT0800	TCONS_00063746	XLOC_039161	1	sd9950	.	7994	8568	1	575	ST1033	TCONS_00048241	XLOC_029377	1	NA	sd5848	.	8601	10929	161	735	0.43	4.98	0.9	0.994285	0	3.34212	0.614639	3.86897	4.67621	0	0	0.364637	6.37	5.01	1.83	3.37968	3.66458	3.04672	7.62735	8.66734	4.37344	2.18137	1.7935	1.21733
1034	trans	NA	n vs 1	173	NAT0801	TCONS_00063795	XLOC_039195	1	sd997	.	1481	1691	40	211	ST1034	TCONS_00047182	XLOC_028726	1	NA	sd5645	.	18818	19363	11	184	63.45	0	1.97	40.7811	66.5102	38.8239	7.90775	5.49538	3.12225	0.507375	2.57025	16.6675	0.12	0.58	5.58	20.1676	23.2578	14.8186	8.11688	17.7563	10.4541	5.016	7.3735	3.42713
1035	trans	NA	n vs n	175	NAT0802	TCONS_00032293	XLOC_019758	1	sd3456	-	1993	#REF!	2	177	ST1035	TCONS_00007720	XLOC_004892	5	SMil_00029590	sd13281	+	930	5518	1199	1374	6.19	56.8	7.14	0	220.878	0	0	0	0	0	0	0	0.41	1.23	0.26	0	0.0901715	0.0575575	0	0	0.0509151	0	0.36704	1.18889
1036	trans	NA	1 vs 1	312	NAT0803	TCONS_00001573	XLOC_000996	2	sd1052	-	42069	42777	301	613	ST1036	TCONS_00001567	XLOC_000993	6	SMil_00010923	sd1052	+	37496	40730	1197	1509	2.21	5.89	0.24	0	0	12.3441	68.0171	43.5856	0	0	0	43.549	20.53	19.86	2.9	15.678	21.7175	21.1886	9.67414	17.2481	14.4186	7.18709	1.80388	3.66841
1037	trans	NA	n vs n	521	NAT0804	TCONS_00020246	XLOC_012616	2	sd2190	+	25618	26774	1	521	ST1037	TCONS_00011644	XLOC_007356	1	NA	sd1553	.	8933	9483	4	525	1.08	0.5	0.16	1.10779	0.865014	0.266603	0.0636039	0.319854	0.954369	0.841756	0.555667	0.033159	1.15	0.49	2.06	2.91424	2.6549	7.71742	1.35279	2.36373	2.39795	0	2.2475	1.59949
1038	trans	NA	1 vs 1	311	NAT0805	TCONS_00011639	XLOC_007352	1	sd1553	-	19117	19428	1	312	ST1038	TCONS_00011635	XLOC_007350	3	SMil_00013771	sd1553	+	16923	19428	445	756	4.11	0.32	0	0	0	0	0	0.247875	0	0.64475	0	0.596875	5.63	0.6	12.62	10.5489	12.8809	13.724	3.35899	10.661	8.64634	18.5453	19.4764	21.3507
1039	trans	NA	n vs 1	182	NAT0806	TCONS_00058146	XLOC_035558	1	sd8113	-	16710	#REF!	1	183	ST1039	TCONS_00038669	XLOC_023530	3	SMil_00006307	sd428	+	32333	35735	17	199	39.41	191.43	62.78	108.987	0	235.404	0	147.219	100.452	0	203.347	115.336	12.21	30.35	16.69	43.5963	15.5177	25.9188	15.9994	11.3356	20.4541	48.4846	39.2958	13.4721
1040	trans	NA	1 vs 1	201	NAT0807	TCONS_00044125	XLOC_026856	1	sd511	-	92769	93001	36	221	ST1040	TCONS_00044109	XLOC_026851	17	SMil_00007096	sd511	+	72572	87374	4075	4276	1.25	2.64	4.74	2.76705	1.83702	3.64707	4.40811	3.50327	6.83988	6.0849	7.00157	9.56749	15.27	17.35	25.05	17.0729	16.7889	16.922	15.8198	16.5884	16.8227	33.9008	34.313	22.5592
1041	trans	NA	n vs 1	259	NAT0808	TCONS_00059203	XLOC_036212	1	sd843	-	63484	63743	1	260	ST1041	TCONS_00059194	XLOC_036208	7	SMil_00009675	sd843	+	59465	63743	1930	2189	6.66	2.72	0	0	0	1.1025	0	0	0	2.79988	0	0	8.01	22.64	2.38	3.52641	9.65077	5.503	4.00638	45.91	15.6132	0	1.77766	1.92626
1042	trans	NA	1 vs 1	369	NAT0809	TCONS_00000678	XLOC_000411	1	sd10172	+	7483	8003	1	370	ST1042	TCONS_00000677	XLOC_000410	1	NA	sd10172	-	9649	10344	1	370	0.38	4.01	1.2	1.04513	0	0	0.481125	0.10375	0	0.53075	0	0	2.39	2.33	5.62	0	0	0	0	0	0	0	0.000111111	0
1043	trans	NA	1 vs 1	564	NAT0810	TCONS_00038756	XLOC_023584	2	sd429	+	26837	27818	278	850	ST1043	TCONS_00063466	XLOC_038985	1	NA	sd9855	.	9678	10700	459	1023	0	0.85	0	0	0	0.198444	0	0	0.910111	0	0.467444	0.711667	1.48	0.04	1.42	0	0.10053	3.83045	0	0	2.20048	0	0.388131	5.49071
1044	trans	NA	1 vs 1	290	NAT0811	TCONS_00050137	XLOC_030556	3	sd6227	+	5444	9372	1	291	ST1044	TCONS_00050143	XLOC_030558	14	SMil_00020462	sd6227	-	5444	14351	2526	2816	5.53	5.69	8.43	0	0	3.49569	0	0	3.70068	0	11.6067	4.32593	9.78	1.65	18.27	6.01815	23.5027	7.25122	1.81564	1.11748	1.92118	3.72842	4.89407	6.06525
1045	trans	NA	1 vs 1	290	NAT0812	TCONS_00050138	XLOC_030556	2	sd6227	+	5444	9372	1	291	ST1045	TCONS_00050143	XLOC_030558	14	SMil_00020462	sd6227	-	5444	14351	2526	2816	5.53	5.69	8.43	6.88329	26.174	5.03255	19.6378	36.1682	31.2131	24.4214	9.67061	23.359	9.78	1.65	18.27	6.01815	23.5027	7.25122	1.81564	1.11748	1.92118	3.72842	4.89407	6.06525
[truncated: 2 more columns]

## Sheet: Table S6
Table S6 Differentially expressed cis-NATs across the three tissues in S. miltiorrhiza. HIGH: high expression; LOW: low expression; NO: no expressed expression. p00: the three plants samples were pooled by tissue type, p01: plant 01, p02: plant 02, p03: plant 03. f: flower, l: leaf, r: root.
NAT ID	Gene ID	Differential expression between leaf and flower					Differential expression between root and flower					Differential expression between root and leaf					Expression levels (FPKM)
		log2(fold_change)	test_stat	p_value	q_value	different expression	log2(fold_change)	test_stat	p_value	q_value	different expression	log2(fold_change)	test_stat	p_value	q_value	different expression	p01_f	p02_f	p03_f	p01_l	p02_l	p03_l	p01_r	p02_r	p03_r
NAT0005	SMil_00004626	-1.84028	-1.33302	0.02765	0.0765204	NO	1.11832	0.933904	0.1075	0.218864	NO	2.9586	2.15051	0.0016	0.00744807	HIGH	206.837	229.349	190.243	65.7066	46.2862	60.4392	711.453	165.344	435.273
NAT0039	SMil_00012132	-0.200999	-0.21421	0.72295	0.816899	NO	-1.9903	-1.78999	0.00555	0.0209955	LOW	-1.7893	-1.6554	0.00945	0.0324797	LOW	79.207	14.7517	37.6666	24.1395	8.42518	76.4638	7.78118	1.41003	22.59
NAT0050	SMil_00003371	-0.244967	-0.223155	0.6889	0.791935	NO	1.29258	1.09144	0.0613	0.142294	NO	1.53755	1.51822	0.0109	0.0363973	HIGH	18.6506	21.0007	30.315	16.8325	17.5076	28.6929	63.0523	63.7486	43.2963
NAT0076	SMil_00015887	3.00881	3.49049	5e-05	0.000357407	HIGH	-1.10316	-0.953694	0.10365	0.212823	NO	-4.11197	-4.06377	5e-05	0.000357407	LOW	12.2183	4.93907	10.5774	89.7926	97.8553	40.3605	1.89211	8.08549	3.0151
NAT0080	SMil_00001556	-0.425615	-0.340658	0.5946	0.718525	NO	3.75086	2.99292	0.0004	0.00227637	HIGH	4.17647	3.25761	0.00035	0.00202631	HIGH	2.97456	9.80202	17.8135	15.3879	2.36114	4.31965	114.21	9.61303	280.06
NAT0131	SMil_00024850	-0.449182	-0.718604	0.20925	0.348606	NO	-1.59246	-2.30773	5e-05	0.000357407	LOW	-1.14328	-1.66918	0.0041	0.0163726	LOW	353.729	194.23	253.446	187.328	182.44	193.973	67.8362	80.4409	115.322

## Sheet: Table S7
Table S7 Correlation for expression profiles between NATs and STs in S. miltiorrhiza. r: Pearson correlation coefficient. p00: the three plants samples were pooled by tissue type, p01: plant 01, p02: plant 02, p03: plant 03. f: flower, l: leaf, r: root.
Sense/Antisense Pair (SAT)					NAT											ST
					NAT ID	Scaffold ID	Expression levels (FPKM)									ST ID	Scaffold ID	Gene ID	Expression levels (FPKM)
Pair No.	Type of NATs	r	p_value	q_value			p01_f	p02_f	p03_f	p01_l	p02_l	p03_l	p01_r	p02_r	p03_r				p01_f	p02_f	p03_f	p01_l	p02_l	p03_l	p01_r	p02_r	p03_r
SAT5	cis	0.946264	0.000112347	0.00275002	NAT0005	TCONS_00024440	206.837	229.349	190.243	65.7066	46.2862	60.4392	711.453	165.344	435.273	ST0005	TCONS_00024426	SMil_00004626	75.1207	66.9203	67.9569	30.3091	22.0927	29.1255	170.938	94.0125	147.652
SAT10	cis	0.996152	1.16e-08	9.29269e-07	NAT0010	TCONS_00015683	0.868137	2.03167	39.2269	0.314213	5.0051	95.4676	2.67663	0	37.2881	ST0010	TCONS_00015673	SMil_00014804	0.801879	0.0506628	47.1585	0.620826	5.09669	98.155	0.613088	3.45162	36.0376
SAT11	cis	0.927507	0.000314461	0.00633963	NAT0011	TCONS_00019443	0	0.112207	0.50463	0	0.345211	1.63002	2.3168	0.912207	0.721551	ST0011	TCONS_00019455	SMil_00015995	0.177414	0.404682	0.981335	0.327878	0.754465	1.36133	2.02147	1.52375	0.730521
SAT13	cis	0.936684	0.000197603	0.00437202	NAT0013	TCONS_00019220	54.5801	36.4622	28.2955	88.5596	92.5532	16.1279	0	34.2352	7.2615	ST0013	TCONS_00019216	SMil_00015907	7.86396	7.32992	6.45543	15.4216	19.1568	7.08942	3.89631	5.90129	1.19315
SAT15	cis	0.978251	4.89e-06	0.000220467	NAT0015	TCONS_00028476	0	0	0	153.445	246.7	167.033	0	0	0	ST0015	TCONS_00028479	SMil_00019034	4.51546	4.03179	4.52474	25.5934	39.4337	19.6909	2.07185	6.12705	3.33635
SAT18	cis	0.948611	9.63e-05	0.0024741	NAT0018	TCONS_00017558	1.80386	4.13516	2.8633	2.95029	2.36088	6.49799	3.07073	17.0119	5.81342	ST0018	TCONS_00017554	SMil_00003975	2.18206	2.37742	6.21226	1.08961	1.97617	4.93858	2.55836	17.8626	6.42099
SAT21	cis	0.997093	4.35e-09	4.25915e-07	NAT0021	TCONS_00041862	1.38482	0.159484	1.32023	12.4681	15.4416	13.3459	0.527345	0.691653	0	ST0021	TCONS_00041860	SMil_00022928	3.66686	1.2187	2.91711	16.3856	19.0009	16.4358	1.09074	2.44943	0.33276
SAT24	cis	0.92272	0.000391455	0.00749895	NAT0024	TCONS_00044125	2.76705	1.83702	3.64707	4.40811	3.50327	6.83988	6.0849	7.00157	9.56749	ST0024	TCONS_00044112	SMil_00007098	4.63125	2.85157	7.6617	15.4546	11.4381	18.6318	15.5086	18.0571	20.7541
SAT25	cis	0.917375	0.000492063	0.00897296	NAT0025	TCONS_00052617	28.5425	26.3914	21.3458	36.7088	36.4284	31.9123	48.4127	35.0383	35.257	ST0025	TCONS_00052613	SMil_00023341	20.959	33.5831	20.7947	38.6543	38.9873	34.7669	55.1919	40.7183	41.9508
SAT27	cis	0.936679	0.000197659	0.00437298	NAT0027	TCONS_00000608	0	0	1.83034	0	1.13496	0.419623	0	0	3.12431	ST0027	TCONS_00000599	SMil_00010652	0	0	0.103625	0	0.099375	0	0	0	0.4605
SAT50	cis	0.913177	0.000582802	0.0102063	NAT0050	TCONS_00011566	18.6506	21.0007	30.315	16.8325	17.5076	28.6929	63.0523	63.7486	43.2963	ST0050	TCONS_00011573	SMil_00003371	109.659	176.348	105.612	30.9436	39.4136	32.6273	414.104	354.02	214.626
SAT58	cis	0.909636	0.00066795	0.0112778	NAT0058	TCONS_00015012	3.75748	2.7873	2.47453	6.21251	9.65569	3.60568	2.14773	5.40059	4.54772	ST0058	TCONS_00015017	SMil_00014651	2.28099	2.54555	1.56618	3.54012	5.49421	1.3672	2.00685	2.41369	2.9251
SAT79	cis	0.948807	9.51e-05	0.00245237	NAT0079	TCONS_00026204	0	12.1913	6.40084	132.721	0	0	0	0	7.56156	ST0079	TCONS_00026200	SMil_00018338	1.52792	0	0	5.95313	0	0.0654915	0.470754	0.506042	0
SAT120	cis	0.986564	9.14e-07	5.03387e-05	NAT0120	TCONS_00044668	12.5617	0	0	13.7044	0	0	20.9545	0	0	ST0120	TCONS_00044666	SMil_00023733	37.1028	0	0	52.9162	0	0	59.5772	0	0
SAT124	cis	0.932854	0.000241778	0.00515572	NAT0124	TCONS_00046425	4.5265	1.30598	0.180491	0	0	0	0	0	0	ST0124	TCONS_00046439	SMil_00007451	3.13807	1.72622	1.12949	0	0	0	0	0	0
SAT127	cis	0.980428	3.39e-06	0.000164066	NAT0127	TCONS_00047856	3726.91	1316.92	1869.91	6958.94	7509.74	2593.88	9410.59	4765.57	1655.15	ST0127	TCONS_00047857	SMil_00024589	26.7816	20.4538	18.6462	53.5577	50.3502	24.7682	65.2648	30.4191	18.6924
SAT157	cis	0.926524	0.000329318	0.0065659	NAT0157	TCONS_00060889	9.78603	7.82019	13.1777	1.23917	0.857187	4.89948	0	0	0	ST0157	TCONS_00060900	SMil_00007249	11.3864	20.2324	28.5255	1.67484	5.10689	14.3381	0	0	0.0793734
SAT163	cis	0.92047	0.00043185	0.00809676	NAT0163	TCONS_00062540	1.82476	0.0153272	2.04288	5.96704	0.634797	1.08657	3.0718	2.38076	0.559847	ST0163	TCONS_00062535	SMil_00025345	0.986666	0.442347	1.24661	2.64523	0.000512204	0.361441	2.20336	1.48845	0.669257
SAT168	cis	0.988628	5.11e-07	3.00197e-05	NAT0168	TCONS_00063852	0	0.1116	0	0	0.791587	0.0577894	0	0	0	ST0168	TCONS_00063848	SMil_00028338	0	0	0	0	0.349323	0	0	0	0
SAT191	trans	0.992782	1.04e-07	7.25636e-06	NAT0183	TCONS_00002007	0	0.805944	0	0	0	0	0	0	0	ST0191	TCONS_00056473	NA	0	9.40882	0	0	0.11587	0	0	1.13724	0
SAT196	trans	0.953506	6.82e-05	0.00191877	NAT0188	TCONS_00002487	10.1261	19.9262	7.00913	0.088	0.057	0.3035	0	0	0.425	ST0196	TCONS_00015055	NA	5.99085	7.20831	1.51774	0	0	0	0	0	0
SAT208	trans	0.938729	0.000176514	0.00400053	NAT0198	TCONS_00003819	0	0	0	0	205.198	0	0	0	0	ST0208	TCONS_00039336	SMil_00022175	0.438556	1.33589	0.902	2.316	6.42678	1.80878	0.541333	0.364556	0.796778
SAT230	trans	0.946902	0.000107816	0.00267479	NAT0215	TCONS_00005658	45.9501	36.3628	12.3161	0	0	0	0	0	0	ST0230	TCONS_00047918	SMil_00002820	79.5877	56.049	50.6987	0.226561	0.39648	0.115691	0.132715	0.296707	0
SAT243	trans	0.977624	5.4e-06	0.000237925	NAT0227	TCONS_00006890	0.594117	0.322944	1.1961	25.5756	6.66347	7.0875	0.848144	0	1.54001	ST0243	TCONS_00021542	SMil_00016714	0	0	1.34128	46.7331	1.75376	10.4613	0	0	0
SAT258	trans	0.924971	0.000353768	0.00692759	NAT0238	TCONS_00007805	0	0	0	0	0	0	0	0.166778	0.666444	ST0258	TCONS_00022336	NA	0	0	0.511388	0	0	0.89124	0	0.0769306	3.58683
SAT260	trans	0.969317	1.62e-05	0.000620674	NAT0240	TCONS_00007933	10.5717	0	2.16281	81.2466	2.78287	0	142.258	0	0	ST0260	TCONS_00016741	SMil_00015193	0.296599	0.123105	0.249555	1.63625	0.064426	0.567521	3.68401	0	0.658076
SAT294	trans	1	0	0	NAT0270	TCONS_00010508	0	5.06635	0	0	0	0	0	0	0	ST0294	TCONS_00000733	SMil_00028468	0	0.103754	0	0	0	0	0	0	0
SAT312	trans	0.936329	0.000201436	0.00443765	NAT0282	TCONS_00011291	0	0	0	0	16.1416	0	0	0	0	ST0312	TCONS_00031744	NA	0	0	0	0	1.48237	0.535007	0	0	0
SAT330	trans	0.903222	0.000843672	0.013263	NAT0298	TCONS_00012985	0	1.55964	0.753848	0.54587	9.34394	1.21148	0.96891	0	0	ST0330	TCONS_00012974	SMil_00014081	0	1.60349	0.464805	0.616008	3.11547	0	3.11e-05	0.383548	0.253819
SAT367	trans	0.999464	1.18e-11	1.73303e-09	NAT0327	TCONS_00014893	0	0.663452	41.3139	0	0.800537	14.1994	0	0	20.1649	ST0367	TCONS_00010555	NA	0.498815	4.12525	78.9355	0.520098	2.77013	28.9047	0.942009	0.0409391	38.6215
SAT383	trans	0.964986	2.56e-05	0.000906704	NAT0338	TCONS_00015115	9.19951	4.4169	0	3.47252	1.20229	0.864167	46.4406	6.34445	1.96153	ST0383	TCONS_00051657	SMil_00025546	4.22186	3.56049	3.3463	5.36013	6.21926	3.05105	24.119	6.53185	6.2923
SAT491	trans	0.964284	2.74e-05	0.000956615	NAT0409	TCONS_00022335	0	0	0.705743	0	0	0.658055	0	0	3.07528	ST0491	TCONS_00028843	SMil_00012478	4.98e-05	5.31e-05	7.36e-05	5.25e-05	4.47e-05	0.429226	3.2e-05	5.82e-05	1.31044
SAT496	trans	0.958423	4.63e-05	0.00140689	NAT0414	TCONS_00022829	48.3429	59.3666	141.288	0	0.896707	0.327707	1.24671	0	1.09025	ST0496	TCONS_00022842	SMil_00011100	8.41737	14.0433	20.1856	2.65211	1.27605	4.32396	0.22963	3.24512	0.375564
SAT498	trans	0.901525	0.000895059	0.0137928	NAT0416	TCONS_00023242	0	2.59238	19.52	2.00354	2.09336	4.53551	9.56527	1.08618	5.82439	ST0498	TCONS_00006433	SMil_00012165	54.8885	29.8664	176.39	19.9373	36.3665	47.0979	142.062	2.08453	103.088
SAT500	trans	0.981398	2.84e-06	0.000141252	NAT0418	TCONS_00023729	0	0	0	3317.89	0	0	0	179.893	0	ST0500	TCONS_00045490	SMil_00023936	15.2141	0.602402	0.941671	77.5358	7.00974	2.24153	0	6.5241	1.47766
SAT501	trans	0.929162	0.000290515	0.00596412	NAT0419	TCONS_00024011	0.750437	1.22093	0.503957	0	0	0.235463	0	0.520157	0	ST0501	TCONS_00046988	NA	3.34422	9.21756	2.338	0	1.32422	0.467111	0	1.84689	0
SAT503	trans	0.997405	2.92e-09	3.08542e-07	NAT0421	TCONS_00024443	0	0	0	0	2.22329	0	0	0	0	ST0503	TCONS_00049872	NA	0	0.376278	0	0	9.72725	0	0	0.644598	0
SAT531	trans	0.992405	1.25e-07	8.47311e-06	NAT0442	TCONS_00026927	0	0.122373	0	0	0.0963577	0	0	1.18427	0	ST0531	TCONS_00007241	NA	0	0	0	0	0	0	0	0.059342	0
SAT549	trans	0.901476	0.000896572	0.0138081	NAT0457	TCONS_00029110	0	19.5756	0	0	0	0	11.6413	0	0	ST0549	TCONS_00023243	NA	0.19734	2.60161	0.242897	0.670783	0.195543	1.35545	1.83617	0.104511	0.224825
SAT557	trans	0.949893	8.83e-05	0.00232607	NAT0465	TCONS_00030388	7.97576	5.85242	3.21149	28.3271	13.1604	9.76491	1.7082	2.29188	7.97346	ST0557	TCONS_00034374	SMil_00010102	0.77782	0.45581	0.336269	6.91079	1.4554	1.07132	0.464339	0.359628	0.612695
SAT626	trans	0.996533	8.05e-09	7.07904e-07	NAT0515	TCONS_00036414	0	0	0	0	0	0	0	9.4222	0	ST0626	TCONS_00052532	SMil_00025742	0.55206	0	0	0.186073	0	0	0	6.70907	0
SAT689	trans	0.90325	0.00084284	0.0132542	NAT0555	TCONS_00040509	0	0	2.71111	0	1.39557	2.51973	0	0	0	ST0689	TCONS_00057127	SMil_00009262	0	0	0.253317	0	2.26e-05	0.326371	0	0	0
SAT690	trans	0.99951	8.59e-12	1.3874e-09	NAT0556	TCONS_00040657	0	0	0	0	0	0	0	12.7818	0	ST0690	TCONS_00060804	NA	0.22276	0	0	1.6455	0	0	0.957186	55.7355	0
SAT701	trans	1	0	0	NAT0565	TCONS_00041746	0	0	0	0	7.69862	0	0	0	0	ST0701	TCONS_00052775	SMil_00001371	0	0	0	0	2.96486	0	0	0	0
SAT707	trans	0.973045	1.03e-05	0.000424903	NAT0571	TCONS_00042333	5.49217	0.629007	34.997	0	0	2.94799	3.56965	3.11895	0.841297	ST0707	TCONS_00001105	SMil_00028544	9.60758	3.7403	28.2928	2.5766	1.83378	2.97799	1.90446	1.30522	1.58833
SAT797	trans	0.911485	0.000622478	0.0107153	NAT0642	TCONS_00048347	0.66225	1.72837	2.224	0	0	0.554875	0	0	0	ST0797	TCONS_00039893	NA	38.6947	35.944	55.6078	2.21825	2.69625	5.17138	1.66912	5.70463	2.0625
SAT810	trans	0.91268	0.000594268	0.0103552	NAT0653	TCONS_00049653	0	0	3.70604	0	0	6.88182	0	0	8.5826	ST0810	TCONS_00028673	SMil_00008425	0	0.122461	4.02085	0	0.00397408	3.53941	0	0	3.71586
SAT818	trans	0.961647	3.5e-05	0.00115255	NAT0661	TCONS_00050308	0	0	0	0	0	0	0	1.34225	0	ST0818	TCONS_00046102	SMil_00007420	2.78982	6.0763	0	0.814813	21.5892	0	1.87722	76.4075	0
SAT845	trans	0.948107	9.96e-05	0.00253306	NAT0677	TCONS_00052013	0	3.25812	4.79731	0	8.07012	7.22354	0	5.26513	1.60594	ST0845	TCONS_00055191	NA	0	12.4625	9.46516	0.19112	22.5736	19.2522	0.43245	19.7861	8.95557
SAT846	trans	0.999381	1.94e-11	2.44219e-09	NAT0678	TCONS_00052054	0	0	0	0	1.31877	0	0	0	0	ST0846	TCONS_00007883	NA	0	0.0437087	0	0	1.23732	0	0	0	0
SAT896	trans	0.961281	3.62e-05	0.00118147	NAT0710	TCONS_00055461	3.932	15.8838	16.2508	0.665	4.09533	5.86011	4.05633	8.42378	11.8637	ST0896	TCONS_00058843	NA	0	11.3741	10.1887	0	0	0	0	4.11484	8.98578
SAT905	trans	0.989348	4.06e-07	2.47489e-05	NAT0712	TCONS_00055574	0	0	0	0.294125	0	0	0.4905	0.829625	0	ST0905	TCONS_00052812	SMil_00025804	0.840358	0.11094	0.198927	3.60345	0.67642	0.187614	7.05295	9.39948	0.97617
SAT910	trans	0.958701	4.53e-05	0.00138596	NAT0713	TCONS_00055894	0	0	0.275437	0	1.06204	0.129039	0	0	0.152804	ST0910	TCONS_00004337	SMil_00011634	0	0	0	0	0.290625	0	0	0	0
SAT933	trans	0.969634	1.56e-05	0.000602048	NAT0734	TCONS_00057783	0	1.10857	0	0	4.49939	0	0	0	0	ST0933	TCONS_00002196	SMil_00025880	0	0	0	0	0.871416	0	0	0	0
SAT971	trans	1	0	0	NAT0768	TCONS_00061532	0	0	0	0	0	0	0	2.96291	0	ST0971	TCONS_00052631	NA	0	0	0	0	0	0	0	4.95631	0
SAT980	trans	1	0	0	NAT0777	TCONS_00062000	0	0	0	0	1.11912	0	0	0	0	ST0980	TCONS_00048211	NA	0	0	0	0	0.0860585	0	0	0	0

## Sheet: Table S8
TableS8 Primers used in this study.
Gene_ID	Reverse Transcription		ss-qPCR
	Primer ID	Primer Sequence	Forward Primer ID	Forward Primer Sequence	Reverse Primer ID	Reverse Primer Sequence
ST0001	ST1-m	CCAGATCGTTCGAGTCGTGAGACATGCCTACACAGATCAA	ST1-F	GTGTCAATTGGCTGCAGAATC	mRNAtag	CCAGATCGTTCGAGTCGT
NAT0001	NAT1-c	GCTAGCTTCAGCTAGGCATCGTGTCAATTGGCTGCAGAATC	NAT1-F	GAGACATGCCTACACAGATCAA	cRNAtag	GCTAGCTTCAGCTAGGCATC
ST0002	ST2-m	CCAGATCGTTCGAGTCGTACGAGGACTGTGATGGAGA	ST2-F	AGCAAGCCTAGTGTTCATCC	mRNAtag	CCAGATCGTTCGAGTCGT
NAT0002	NAT2-c	GCTAGCTTCAGCTAGGCATCCGCATTGCAAGACTTAAGATACAG	NAT2-F	GGATGAACACTAGGCTTGCT	cRNAtag	GCTAGCTTCAGCTAGGCATC
ST0003	ST3-m	CCAGATCGTTCGAGTCGTGGCCATACTCCCGAATCAATAA	ST3-F	CAAACCACATCCACACAACAC	mRNAtag	CCAGATCGTTCGAGTCGT
NAT0003	NAT3-c	GCTAGCTTCAGCTAGGCATCCTCAGTAATGGGAAGGTATGCT	NAT3-F	GATCCACGTTTCTCGACTTCT	cRNAtag	GCTAGCTTCAGCTAGGCATC
ST0004	ST4-m	CCAGATCGTTCGAGTCGTGTAGCTTCTATGGCGGCTTTA	ST4-F	GGATTCGTCACTGCAAACAAC	mRNAtag	CCAGATCGTTCGAGTCGT
NAT0004	NAT4-c	GCTAGCTTCAGCTAGGCATCACCACCGTTGATATCTGCATAA	NAT4-F	TCGAAGATCCGAAGTAATGATCG	cRNAtag	GCTAGCTTCAGCTAGGCATC
ST0005	ST5-m	CCAGATCGTTCGAGTCGTAGCTGAGCAGTAGCATCAATC	ST5-F	CTCGGATGAAGAAGCAGCAA	mRNAtag	CCAGATCGTTCGAGTCGT
NAT0005	NAT5-c	GCTAGCTTCAGCTAGGCATCCTGCGATAATATTTGAGGAATGGC	NAT5-F	CGCGCTGATTCACGATTAGA	cRNAtag	GCTAGCTTCAGCTAGGCATC
ST0006	ST6-m	CCAGATCGTTCGAGTCGTTTCTCCCTGGCAGGTAACTA	ST6-F	CGATATCAAGAGAGGAGCCTTTAC	mRNAtag	CCAGATCGTTCGAGTCGT
NAT0006	NAT6-c	GCTAGCTTCAGCTAGGCATCCTGAGTTTGACGCTCTGACAT	NAT6-F	GTCAGGTTCTTGATCTGTGCT	cRNAtag	GCTAGCTTCAGCTAGGCATC
ST0007	ST7-m	CCAGATCGTTCGAGTCGTGGAGGTCTCTGATGTTCAATCC	ST7-F	CTAGGTTGCAGTCCTCTTTCTT	mRNAtag	CCAGATCGTTCGAGTCGT
NAT0007	NAT7-c	GCTAGCTTCAGCTAGGCATCAGAACTGCGTCTTGGAGATTC	NAT7-F	CACCTCGACACTTCTCCTTTATC	cRNAtag	GCTAGCTTCAGCTAGGCATC
ST0008	ST8-m	CCAGATCGTTCGAGTCGTTCCTGTGGTAGAGAAGCTACA	ST8-F	GATTTCAGCCCTGATGGGAA	mRNAtag	CCAGATCGTTCGAGTCGT
NAT0008	NAT8-c	GCTAGCTTCAGCTAGGCATCGCCAAAGACAGTGGATATTTACC	NAT8-F	GCTACCATCAACAATGGTGTC	cRNAtag	GCTAGCTTCAGCTAGGCATC
ST0009	ST9-m	CCAGATCGTTCGAGTCGTGCTTCATTTACTTGGCGTCTTAC	ST9-F	CTTCTTCTTGCTGGTGGAGAA	mRNAtag	CCAGATCGTTCGAGTCGT
NAT0009	NAT9-c	GCTAGCTTCAGCTAGGCATCATCCTCGACATTTCCCTCATTC	NAT9-F	CTAATCTAACCGCAACTGCAAAG	cRNAtag	GCTAGCTTCAGCTAGGCATC
ST0010	ST10-m	CCAGATCGTTCGAGTCGTCAGCTTCTCCCTCGCTTATTT	ST10-F	CGCCGTCGTTTCTAACATAGT	mRNAtag	CCAGATCGTTCGAGTCGT
NAT0010	NAT10-c	GCTAGCTTCAGCTAGGCATCGAGATGTCACCGCCGTTAAG	NAT10-F	GGTGGCTGGATTTAACACATAGA	cRNAtag	GCTAGCTTCAGCTAGGCATC
ST0011	ST11-m	CCAGATCGTTCGAGTCGTGCAGCAGCATTTCACAAGTC	ST11-F	GAAGGAGATAACAGGGCTCAAG	mRNAtag	CCAGATCGTTCGAGTCGT
NAT0011	NAT11-c	GCTAGCTTCAGCTAGGCATCCCCTAACTACACAACCCACAATA	NAT11-F	AATTGACGGCTTCTTCCTCTC	cRNAtag	GCTAGCTTCAGCTAGGCATC
ST0012	ST12-m	CCAGATCGTTCGAGTCGTCTCCCTCTGTCGAACAACATC	ST12-F	ACTCCAATGACTCCATGCTTAC	mRNAtag	CCAGATCGTTCGAGTCGT
NAT0012	NAT12-c	GCTAGCTTCAGCTAGGCATCACTCCAATGACTCCATGCTTAC	NAT12-F	GTGAAGGTCTCCATAACCACAA	cRNAtag	GCTAGCTTCAGCTAGGCATC
ST0013	ST13-m	CCAGATCGTTCGAGTCGTGTAGTCCTTCCTAGGCTGTTTC	ST13-F	GGTCTTCACGTTCCCTCTAATC	mRNAtag	CCAGATCGTTCGAGTCGT
NAT0013	NAT13-c	GCTAGCTTCAGCTAGGCATCCGGAGTGACACTAAGAGAAGTG	NAT13-F	CAGGCCCATGTACTGCATAA	cRNAtag	GCTAGCTTCAGCTAGGCATC
ST0014	ST14-m	CCAGATCGTTCGAGTCGTTGCCAGCCTTGTTCTTTCT	ST14-F	AGTTGAGACGGATGAGGATTTC	mRNAtag	CCAGATCGTTCGAGTCGT
NAT0014	NAT14-c	GCTAGCTTCAGCTAGGCATCGGGAAGCTTAGAGCCATGAA	NAT14-F	ACCAAGGTGTTGAGCAGAAA	cRNAtag	GCTAGCTTCAGCTAGGCATC
ST0015	ST15-m	CCAGATCGTTCGAGTCGTCCAGACGTTCACTCACAGTATC	ST15-F	CGTTTCCAAGGACGACGTAATA	mRNAtag	CCAGATCGTTCGAGTCGT
NAT0015	NAT15-c	GCTAGCTTCAGCTAGGCATCGTCAACACCGTCTCCACAA	NAT15-F	CCAGGGAGAAATCAACCAAGA	cRNAtag	GCTAGCTTCAGCTAGGCATC
ST0016	ST16-m	CCAGATCGTTCGAGTCGTCTGCGATATCTCCTCAACCTTC	ST16-F	GCTCAACGGCAAATGGATTC	mRNAtag	CCAGATCGTTCGAGTCGT
NAT0016	NAT16-c	GCTAGCTTCAGCTAGGCATCCCTCCCACATTCCTCTGAAA	NAT16-F	GAAATTCCGCTTCGTCTTCATC	cRNAtag	GCTAGCTTCAGCTAGGCATC
ST0017	ST17-m	CCAGATCGTTCGAGTCGTCAGGAGCAGCATGAACCTTA	ST17-F	AGTAGCACCACCAACAACTAC	mRNAtag	CCAGATCGTTCGAGTCGT
NAT0017	NAT17-c	GCTAGCTTCAGCTAGGCATCTCCCTAAATCCCTAACCCTTCT	NAT17-F	GGTCTGCAGGAGACTGATTTC	cRNAtag	GCTAGCTTCAGCTAGGCATC
ST0018	ST18-m	CCAGATCGTTCGAGTCGTAGCAGACAGATGAGAGAGAAGA	ST18-F	AAGAACGCCGCTGAAGATAC	mRNAtag	CCAGATCGTTCGAGTCGT
NAT0018	NAT18-c	GCTAGCTTCAGCTAGGCATCGACCACGCCCATCTTGAATA	NAT18-F	AGAGGCAACCGAGAGAAATG	cRNAtag	GCTAGCTTCAGCTAGGCATC
ST0019	ST19-m	CCAGATCGTTCGAGTCGTCACTTTGTGGCTGTCGTAGAA	ST19-F	GCAAGCGTCTGGAAGGATAA	mRNAtag	CCAGATCGTTCGAGTCGT
NAT0019	NAT19-c	GCTAGCTTCAGCTAGGCATCCCCTCCATTCATCGGTAAGAAC	NAT19-F	ACTACGCATCCCGATCAGATA	cRNAtag	GCTAGCTTCAGCTAGGCATC
ST0020	ST20-m	CCAGATCGTTCGAGTCGTACCTCTCGAATGCACCTAGTA	ST20-F	CTTCAATCTCGAGGCCGATAAA	mRNAtag	CCAGATCGTTCGAGTCGT
NAT0020	NAT20-c	GCTAGCTTCAGCTAGGCATCTCCCTATCCCTGAGGTGATTT	NAT20-F	GCTTGGACTCAGGATGTCTAC	cRNAtag	GCTAGCTTCAGCTAGGCATC
ST0021	ST21-m	CCAGATCGTTCGAGTCGTGCAGTGATCGAACGACAGAA	ST21-F	GGACTAGACACGGCAATAGATG	mRNAtag	CCAGATCGTTCGAGTCGT
NAT0021	NAT21-c	GCTAGCTTCAGCTAGGCATCACCACACAAGGGAACCATATAA	NAT21-F	GCATCTGCAATCAGCATCTTC	cRNAtag	GCTAGCTTCAGCTAGGCATC
ST0022	ST22-m	CCAGATCGTTCGAGTCGTAACGCGTCGTTAGCCTTATC	ST22-F	GATGTCAAGTGTGAGACCAAGA	mRNAtag	CCAGATCGTTCGAGTCGT
NAT0022	NAT22-c	GCTAGCTTCAGCTAGGCATCGCAAGCCACATGCGTATAG	NAT22-F	CTGTGACATTCAGCTTCAATCA	cRNAtag	GCTAGCTTCAGCTAGGCATC
ST0023	ST23-m	CCAGATCGTTCGAGTCGTCGGTAGGCATCCAATCCTATTC	ST23-F	GTCCAACCATCTGGGACAAA	mRNAtag	CCAGATCGTTCGAGTCGT
NAT0023	NAT23-c	GCTAGCTTCAGCTAGGCATCAGGCAATTGCTGCTGCT	NAT23-F	CTCTCTTCTCACTTCCGTCTCT	cRNAtag	GCTAGCTTCAGCTAGGCATC
ST0024	ST24-m	CCAGATCGTTCGAGTCGTGCAACCTTGTGGTGACTATGA	ST24-F	AATGGACGACATGTGGAGTAAG	mRNAtag	CCAGATCGTTCGAGTCGT
NAT0024	NAT24-c	GCTAGCTTCAGCTAGGCATCCTTCTCCTGCTCTCTCTCTCT	NAT24-F	CCTAATTAGCCAGCTAACCATCT	cRNAtag	GCTAGCTTCAGCTAGGCATC
ST0025	ST25-m	CCAGATCGTTCGAGTCGTTCAAGCTTCGCCTTCCTATTT	ST25-F	TCTGAGTGACCTCTACGACTAC	mRNAtag	CCAGATCGTTCGAGTCGT
NAT0025	NAT25-c	GCTAGCTTCAGCTAGGCATCTGGCATGGCTAGATTCTTGG	NAT25-F	CTCTTGAGCCTCTTTCCATCTT	cRNAtag	GCTAGCTTCAGCTAGGCATC
Actin	Anchored Oligo(dT) 18	Anchored Oligo(dT) 18	Actin-F	AGGAACCACCGATCCAGACA	Actin-R	GGTGCCCTGAGGTCCTGTT
